# Supplementary material for: Structural insights into lipid chain-length selectivity and allosteric regulation of FFA2
Source: Nat Commun. 2025 Mar 26;16:2809. doi: 10.1038/s41467-025-57983-4 (PMC11947310; doi:10.1038/s41467-025-57983-4)
Supplement: Supplementary file 4 — Source Data [file 41467_2025_57983_MOESM4_ESM.xlsx]

## Sheet: Fig.2
Fig.2e		WT	Y903.33A	C1414.57A	F168ECL2A	V1765.35A	R1805.39A	Y2386.51A	H2426.55A	R2557.35A
	Exp #1	0	-1.99	-0.49	-0.13	-0.71	-3	-2.34	-1.69	-2.52
	Exp #2	0	-2	-0.51	-0.13	-0.76	-3	-2.12	-1.48	-2.54
	Exp #3	0	-2.36	-0.78	-0.38	-0.83	-3	-2.68	-1.72	-2.88
	Dunnett's multiple comparisons test	Adjusted P Value
	WT vs. Y903.33A	<0.0001
	WT vs. C1414.57A	0.0018
	WT vs. F168ECL2A	0.4781
	WT vs. V1765.35A	0.0001
	WT vs. R1805.39A	<0.0001
	WT vs. Y2386.51A	<0.0001
	WT vs. H2426.55A	<0.0001
	WT vs. R2557.35A	<0.0001
Fig.2f		WT	Y903.33A	C1414.57A	F168ECL2A	V1765.35A	R1805.39A	Y2386.51A	H2426.55A	R2557.35A
	Exp #1	0	-2.5	-2.02	-1.11	-0.68	-2.5	-2.5	-2.5	-2.5
	Exp #2	0	-2.5	-2.1	-1.17	-1.1	-2.5	-2.5	-2.5	-2.5
	Exp #3	0	-2.5	-2.31	-1.52	-1.13	-2.5	-2.5	-2.5	-2.5
	Dunnett's multiple comparisons test	Adjusted P Value
	WT vs. Y903.33A	<0.0001
	WT vs. C1414.57A	<0.0001
	WT vs. F168ECL2A	<0.0001
	WT vs. V1765.35A	<0.0001
	WT vs. R1805.39A	<0.0001
	WT vs. Y2386.51A	<0.0001
	WT vs. H2426.55A	<0.0001
	WT vs. R2557.35A	<0.0001
Fig.2g		WT	Y903.33A	C1414.57A	F168ECL2A	V1765.35A	R1805.39A	Y2386.51A	H2426.55A	R2557.35A
	Exp #1	0	-1.45	-0.53	-1.5	-0.26	-1.5	-1.5	-1.5	-1.5
	Exp #2	0	-1.42	-0.82	-1.5	-0.69	-1.5	-1.5	-1.5	-1.5
	Exp #3	0	-1.24	-0.61	-1.5	-0.49	-1.5	-1.5	-1.5	-1.5
	Dunnett's multiple comparisons test	Adjusted P Value
	WT vs. Y903.33A	<0.0001
	WT vs. C1414.57A	<0.0001
	WT vs. F168ECL2A	<0.0001
	WT vs. V1765.35A	<0.0001
	WT vs. R1805.39A	<0.0001
	WT vs. Y2386.51A	<0.0001
	WT vs. H2426.55A	<0.0001
	WT vs. R2557.35A	<0.0001

## Sheet: Fig.3
Fig. 3g		FFAR2 WT			FFAR2 F87A/T142G/I145A			FFAR1 WT
	Palmitic acid (log M)	Exp. #1	Exp. #2	Exp. #3	Exp. #1	Exp. #2	Exp. #3	Exp. #1	Exp. #2	Exp. #3	Exp. #4
	-15	0	0	0	0	0	0	0	0	0	0
	-6.5	-2.1	0.5	0.6	-0.8	0.3	-2	1	-1.9	0.9	-2.3
	-6	-1.2	-0.6	0.2	-0.3	-2.4	-1.5	-1.1	-2.7	-6.4	-2.3
	-5.5	1.6	-2.1	-1.3	2.5	-1.4	-1.8	2.1	-2.2	-3.8	-2.7
	-5	-1.6	-2.3	-0.8	4.6	1.1	-1.6	4.6	-2.7	4	2.8
	-4.5	-3.4	-3.9	-1.1	10.6	7.2	7.4	9.8	4.7	8.3	8.7
	-4	0.8	-6.1	-3.2	14.4	5.9	7	12.1	10	14.7	17.9
	-3.5	-3.1	-5.1	-3.3	16.3	8	11.3	14.1	13.8	11.7	23.5
	-3	-1.9	-4.1	-3.5	15.8	8.3	7.9	16	16.1	16.4	26.7
	-2.5	-2	-3.2	-4	12.9	6.4	7.7	17.4	13.4	19.3	23.3

## Sheet: Fig.5
Fig. 5d		WT	L2296.42A	N2306.43A	V2336.46A	L2647.44A	L2687.48A	L2687.48V
	Exp #1	0	0.43	-1.5	0.09	0.28	-1.5	-1.5
	Exp #2	0	0.4	-1.5	0.3	0.38	-1.5	-1.5
	Exp #3	0	-0.1	-1.5	0.01	-0.07	-1.5	-1.5
	Dunnett's multiple comparisons test	Adjusted P Value
	WT vs. L2296.42A	0.2711
	WT vs. N2306.43A	<0.0001
	WT vs. V2336.46A	0.7701
	WT vs. L2647.44A	0.4618
	WT vs. L2687.48A	<0.0001
	WT vs. L2687.48V	<0.0001
Fig. 5f		FFAR3 WT				FFAR3 V271L
	4-CMTB (log M)	Exp. #1	Exp. #2	Exp. #3	Exp. #4	Exp. #1	Exp. #2	Exp. #3	Exp. #4
	-15	0	0	0	0	0	0	0	0
	-9	-2.1	-2	0.9	1.3	-1.2	-2.6	-0.3	-0.9
	-8.5	-0.8	0.9	1	-1.3	-0.2	-1.3	-0.2	-2
	-8	-1.7	-1.9	1	4.2	2.7	-3.3	-1.9	4.1
	-7.5	-1.7	-1.3	3.8	-0.8	-1.6	-2.5	-2.2	-1
	-7	-2.2	-0.2	2.1	-1.2	-0.2	1.1	-1.4	-0.9
	-6.5	-1.8	-0.3	3	1.4	-1.6	-2.1	-0.7	-0.6
	-6	-1.5	-0.1	2.9	0.5	1.8	2.4	2.4	-1.4
	-5.5	-0.2	-0.3	3.8	1	5.4	5.3	6.8	7.6
	-5	4.9	-1.3	3.9	-0.8	10.6	10.5	8.1	12.4

## Sheet: Supplementary Fig.1
Supplementary Fig.1b		FFA2 WT(1-330)			FFA2 WT(1-325)
	Propionate (log M)	Exp. #1	Exp. #2	Exp. #3	Exp. #1	Exp. #2	Exp. #3
	-15	0	0	0	0	0	0
	-6.5	-0.3	-1.4	0	-0.8	-0.4	-0.9
	-6	-0.9	-0.2	0.5	-0.6	-0.3	0.2
	-5.5	3.3	0.5	0.4	-2.9	0.5	1.4
	-5	4.3	3.8	5	2.1	5.6	1.3
	-4.5	11.9	13.1	15	9.6	13.9	14.1
	-4	18.4	19.8	20.2	19.4	27.6	23
	-3.5	22	24	24.8	27.9	33	30.4
	-3	24.4	27.5	26.6	31.7	35.7	34.8
	-2.5	27	31.1	31.4	32.8	40.9	37
	-2	34	35	31.4	36.6	41	38
		FFA2 WT(1-330)			FFA2 WT(1-325)
	Butyrate (log M)	Exp. #1	Exp. #2	Exp. #3	Exp. #1	Exp. #2	Exp. #3
	-15	0	0	0	0	0	0
	-6.5	-0.2	-2.2	-0.2	-1.3	-1.5	2.5
	-6	-0.4	-1.9	-0.7	-1.2	-1	-0.7
	-5.5	-0.2	-1.3	-0.8	-1.5	-1.8	-0.3
	-5	0.9	-0.9	1.5	-1.5	-1.1	-0.3
	-4.5	3.3	2.6	4.2	0.4	2.6	3.4
	-4	10.1	9.6	8.5	4.3	8.2	7.2
	-3.5	15.1	13.8	15.4	11.6	16.3	14.9
	-3	18.1	18	21.4	20.6	22.7	21.1
	-2.5	22.2	25.9	24	23.3	31.5	28.5
	-2	26.5	28.4	28.3	31.5	36.2	34.8
		FFA2 WT(1-330)			FFA2 WT(1-325)
	TUG-1375 (log M)	Exp. #1	Exp. #2	Exp. #3	Exp. #1	Exp. #2	Exp. #3
	-15	0	0	0	0	0	0
	-9.5	0.8	0.5	0	-0.1	0	-2.5
	-9	1.5	2.8	3.9	0.3	1.6	-2
	-8.5	4.7	5.9	4.2	4.7	6.5	4.8
	-8	10.7	12	11	11.4	16.6	11.4
	-7.5	17.7	20.2	17.4	20.1	25.8	20.7
	-7	22.8	25.3	25.1	26.1	32.7	28
	-6.5	27.8	29.7	28.3	28.2	35.6	27.8
	-6	26.4	31.5	30.4	29.4	35.6	28.2
	-5.5	28.2	30.9	29.5	29.7	36	32.1
	-5	29.4	33.1	32	29.7	38.7	32.2
		FFA2 WT(1-330)			FFA2 WT(1-325)
	4-CMTB (log M)	Exp. #1	Exp. #2	Exp. #3	Exp. #1	Exp. #2	Exp. #3
	-15	0	0	0	0	0	0
	-9	0.1	0.8	0.6	0.2	0.2	-3.2
	-8.5	-0.1	-1.4	0.8	-0.9	-0.5	-2.8
	-8	1	0.2	0.9	-0.6	0.3	-1.6
	-7.5	2.6	0.4	2.2	0.1	0.6	-2.8
	-7	6.7	8.7	5.9	2.1	5.1	0.7
	-6.5	15.8	14.7	14.3	9.8	13.7	10.9
	-6	22.2	24	21.8	22.1	25.7	20.7
	-5.5	27.8	28.7	26.9	30.2	34	25.3
	-5	34	37.2	31.7	37.8	41.5	34.3

## Sheet: Supplementary Fig.3
Supplementary Fig. 3a		WT (1:1)	WT (1:5)	WT (1:20)	Y903.33A	C1414.57A	F168ECL2A	V1765.35A	R1805.39A	Y2386.51A	H2426.55A	R2557.35A	F873.30A/T1424.58G/I1454.61A
	Exp #1	100	49.6	17.8	129.4	150	78.5	101	105.8	98.1	125.3	137.6	75
	Exp #2	100	59.3	25.3	146.4	187.2	70.9	95.1	107.3	103.2	122.7	143	69.5
	Exp #3	100	79.6	44.6	143.5	168.2	72.2	98.2	103.2	92.5	134.6	132.7	64.9
	Exp #4	100	71	43.9									64
	Exp #5	100	77.8	43.3
Supplementary Fig. 3b		mock								WT (1:1)								WT (1:5)								WT (1:20)
	TUG-1375 (log M)	Exp. #1	Exp. #2	Exp. #3	Exp. #4	Exp. #5	Exp. #6	Exp. #7	Exp. #8	Exp. #1	Exp. #2	Exp. #3	Exp. #4	Exp. #5	Exp. #6	Exp. #7	Exp. #8	Exp. #1	Exp. #2	Exp. #3	Exp. #4	Exp. #5	Exp. #6	Exp. #7	Exp. #8	Exp. #1	Exp. #2	Exp. #3	Exp. #4	Exp. #5	Exp. #6	Exp. #7
	-15	0	0	0	0	0	0	0	0	0	0	0	0	0	0	0	0	0	0	0	0	0	0	0	0	0	0	0	0	0	0	0
	-9	0.4	-0.7	-0.8	-0.5	-0.3	0.8	1.1	1.4	2.5	1	3.1	1.2	1	1.3	2.2	3.4	-0.3	3	0.2	0.2	-0.1	1.1	2.4	0.3	-0.1	0.3	1	-0.4	1.1	0.4	0.3
	-8.5	0.7	0.1	-1	1	0.7	1.2	0.6	0.4	5.1	2.4	5.8	-1.3	0.1	7.1	5	8.7	2.7	1.8	2.8	0.3	0.1	3.5	3.2	3.8	1	0.1	1.2	0.5	0.2	1.2	0.5
	-8	0.5	0.3	-1.7	1	-0.5	0.5	0.6	0.6	14.5	9.6	12.1	8.8	6.7	12.3	8.9	19.4	8.1	3.3	7.2	6.6	2.4	7.8	6.3	11.6	3.6	2.7	3.9	1.1	0.7	2.6	3.9
	-7.5	0.8	0.6	0.4	-0.3	-0.4	1	0.8	1	22.5	18.3	17.1	15.6	12.3	20.1	13.8	27.9	15.4	9.1	14.2	13.4	5.6	13.3	13.2	19.7	6.4	4.1	6.7	3.3	2.7	5.4	9
	-7	1.3	0.7	-1	0.6	0	1	0.8	1.4	28.9	24.7	22.5	25.6	17	22.2	16.1	32.5	21.3	15.4	18.2	21.1	8.3	17	15.9	25.4	9.4	7.3	10.1	6.3	4.3	8.1	13.8
	-6.5	1.3	1	-0.9	2.2	0.6	1.3	1.6	2	30.1	29.5	24.2	28.8	21	25.2	19.5	36.9	23	20.2	21.4	22	11.4	20.1	17.6	29.1	11.7	9.2	10.1	8.6	6.5	9	16.1
	-6	1.8	0.5	-0.6	1.6	1.5	0.8	0.9	1.8	31.9	30.8	22.5	30.7	22.5	26.1	20.3	33.8	25.2	21.3	20.9	27.1	11.3	23.1	19.5	34.1	13	9.5	11.4	9.9	6.5	10.1	16.5
	-5.5	2.2	1.2	0	1.5	1.2	1	0	1.6	31.6	31.8	26.4	27.3	20.3	25.1	19.2	36.3	24.6	22.2	22.9	26	11.8	22.1	17.8	31.4	13.4	9.1	11.9	10	8	10.5	16
	-5	2.6	1.6	0	2.1	1.7	1.1	1	2.1	32.8	31.7	25.7	30.4	21.7	26.4	21.2	34.4	26.5	24.4	24.8	28.6	10.9	23.2	18.5	32.1	14.2	10.5	12.7	11.7	7.6	9.4	17
	-4.5	3.6	2	0.6	5.8	3.5	2.6	2.5	3.3	32.4	33.5	25	30.6	24.3	27.9	20.8	36.8	26.4	25.3	26.7	29.8	13.9	27.4	21.3	36.3	16.6	12.3	15.7	13.3	8.7	15.2	21.6
		mock								WT (1:1)								WT (1:5)								WT (1:20)
	Propionate (log M)	Exp. #1	Exp. #2	Exp. #3	Exp. #4	Exp. #5	Exp. #6	Exp. #7	Exp. #8	Exp. #1	Exp. #2	Exp. #3	Exp. #4	Exp. #5	Exp. #6	Exp. #7	Exp. #8	Exp. #1	Exp. #2	Exp. #3	Exp. #4	Exp. #5	Exp. #6	Exp. #7	Exp. #8	Exp. #1	Exp. #2	Exp. #3	Exp. #4	Exp. #5	Exp. #6	Exp. #7
	-15	0	0	0	0	0	0	0	0	0	0	0	0	0	0	0	0	0	0	0	0	0	0	0	0	0	0	0	0	0	0	0
	-6.5	0.7	0.3	-0.9	0.2	0.3	0.1	-1	-0.8	0.7	4.3	-1.3	0.3	-0.2	-1.9	-1	-0.7	0.7	0.1	-1.2	-0.7	-1.5	0.3	0.8	-0.5	-0.1	0.6	0.3	-0.3	-0.1	0.2	1
	-6	0.9	-0.2	-1.5	-0.1	-0.2	-1.1	-1.2	0	1.6	1	-1.1	-0.1	0.8	0.6	-2	0.8	-0.6	-0.4	-1	-1	-0.7	0.2	0.7	-0.2	-0.4	0	0.8	-0.3	-0.9	0.3	-1
	-5.5	1.3	-0.1	-1.5	-0.8	0	0.2	-1.2	-0.5	2.8	2.7	2.4	2	0.1	2.1	0	3.1	-0.4	0.6	0.3	1.5	-1	1.4	1.3	1.5	-0.1	1	0.2	1.1	-0.1	-1	0.1
	-5	0.6	-0.2	-1.4	0.9	1.4	-1	-1.7	-0.3	8	6.9	6.3	8.9	2.8	7.4	3	10.8	3.2	2.3	3.8	6.3	2.5	3	4.4	4.2	1.7	1.2	1.8	1.3	0.3	1.4	1.5
	-4.5	2	1	-0.5	1.7	1.3	-0.5	-0.7	0.8	17.6	14.7	17.2	17.3	9.7	14.4	8.5	21.2	10.5	7.8	9.2	13.1	6.1	8	7.5	14.9	4.6	3.8	3.2	3.8	3.2	3.6	6.6
	-4	2	0.9	-0.2	1.6	2	-0.5	-0.8	1.3	23.6	19.5	19.6	21.4	15	22.3	14.7	26.8	18.4	11.9	15.7	18.1	8.4	14.1	13.7	22.5	9.1	6.8	6.6	7.7	4.5	6.7	12.6
	-3.5	1.9	1.2	0.4	2.8	1.4	-0.5	-1.1	0.9	27.6	24.6	20.5	26.1	19.2	22.8	16.8	31.5	22.7	16.5	20.5	21.3	10.9	17.6	16.1	26.2	12.4	9	9.5	8.8	6.1	9.5	16.2
	-3	2	1.3	-0.6	2.2	0.4	-0.8	-1.1	1.5	28.5	27.6	24	26.2	20.4	23	19.3	31.6	23.7	17.6	22.7	24.5	13.2	19.9	18.8	29.6	13.3	10.1	10.5	10.9	7.7	10.8	18.1
	-2.5	2.2	1.1	-0.9	2.3	1.4	-0.7	-1	1.1	31.5	30.7	24.3	27	23	27.8	19.1	34	25.5	21.3	23.1	25.2	13.5	21.4	17.4	32.1	15.7	10.7	12.6	11.2	8.4	11	18.6
	-2	2.8	1.4	0.5	2	2.3	-0.2	-1	1.6	33.1	30.9	26.7	25.4	24.4	25.8	18.8	35.7	29.8	26.8	25.4	29.6	15.4	24	18.2	35.1	17.8	13.6	14.3	14.5	9.8	12.6	20
		mock								WT (1:1)								WT (1:5)								WT (1:20)
	butyrate (log M)	Exp. #1	Exp. #2	Exp. #3	Exp. #4	Exp. #5	Exp. #6	Exp. #7	Exp. #8	Exp. #1	Exp. #2	Exp. #3	Exp. #4	Exp. #5	Exp. #6	Exp. #7	Exp. #8	Exp. #1	Exp. #2	Exp. #3	Exp. #4	Exp. #5	Exp. #6	Exp. #7	Exp. #8	Exp. #1	Exp. #2	Exp. #3	Exp. #4	Exp. #5	Exp. #6	Exp. #7
	-15	0	0	0	0	0	0	0	0	0	0	0	0	0	0	0	0	0	0	0	0	0	0	0	0	0	0	0	0	0	0	0
	-6.5	0.5	0.2	-1.8	-0.2	-0.2	0.2	-0.8	-0.7	-1.1	-0.8	-1.8	-0.3	-1	-0.2	-2.6	1.5	-1.6	-0.3	-1.6	-0.2	-1.6	-0.1	1.8	-0.4	-0.5	0.2	0.2	-0.8	-0.4	-0.3	-1.3
	-6	0.4	-0.1	-1.2	-0.4	-2	-0.5	-1.1	0.5	-2.9	-0.7	-1.3	-0.5	-1.6	-0.7	-1	-0.6	-1.8	-0.2	-1.4	1	-1.1	-0.5	0.2	-1.6	-0.2	0.8	0.6	-0.6	0.5	-0.9	-1.1
	-5.5	0.6	-0.2	-1.6	-0.4	-2.4	-0.2	-0.8	-0.3	-0.4	0.6	-2	2.4	-1.3	-0.2	-3.1	2.2	-1.6	0.1	-0.6	1.1	-1.6	-1.1	0.6	-1	-0.4	0.7	-0.1	-0.1	0	-0.3	-1.2
	-5	1.4	0.3	-1	0.8	-0.9	0.2	-0.9	0.3	1.1	0.8	1.6	0.8	-1.1	0.5	-1	0.2	-0.5	0.3	-0.6	0	-1.6	-1	0.7	-0.6	-0.2	0.5	0	0.5	-0.5	-0.6	-0.6
	-4.5	1.3	0.8	-0.8	2.2	1.6	-0.5	-0.8	0.9	4.4	4.5	3.7	6.7	2	3.2	0.5	5.8	1.1	2.8	1.2	1.6	0.8	0.5	2.4	1.6	1.4	1.3	0.1	0.6	1.1	0.1	0.1
	-4	1.1	0.7	-0.9	1.9	1.4	-0.8	-0.5	1.3	12.4	9.8	6.6	11.6	5.3	7.5	5.7	14.7	6.2	5.2	6.2	7.6	2	2.9	5.8	7.8	3.3	2.4	1.6	2.2	3.1	1	2.6
	-3.5	2.3	0.9	-0.7	2.1	1.8	-0.1	-1.2	1.7	18.7	17.4	13.7	16.4	10.8	11.8	10.1	21.1	12.8	9.3	12.1	15.7	4.8	9	10	15.3	6.6	4.3	4.9	4.6	3.4	3.4	7.3
	-3	2.6	1.1	-0.2	2.6	1.9	-0.9	-1.5	2	23	20	19.2	20.4	13.9	16.8	13.6	27.3	19	13.9	18.3	18.3	8.2	13.7	12.7	22.4	8.8	5.9	4.1	7.5	4.9	6.4	11.5
	-2.5	2.3	0.8	-0.5	2.4	2	-0.5	-1.8	1.9	27.2	24.8	21.1	21.8	17.8	21	15.4	30.6	23.4	16.3	23.4	21	9.1	17.8	14.9	26.7	12.9	7.5	11.2	8.3	6.7	8.1	14.6
	-2	3.5	2	1.7	3.2	1.5	0.5	-0.1	2.6	31.7	28.7	25.2	23.6	20	22.8	17.2	34.8	27	22	24.1	25.2	12.6	21.2	17.5	30.7	15.7	10.9	13.9	11.8	8.5	10.9	19.4
		TUG-1375				propionate				butyrate
		WT (1:1)	WT (1:5)	WT (1:20)		WT (1:1)	WT (1:5)	WT (1:20)		WT (1:1)	WT (1:5)	WT (1:20)
	Exp. #1	0	-0.19	-0.44		0	-0.18	-0.51		0	-0.28	-0.62
	Exp. #2	0	-0.36	-0.26		0	-0.24	-0.17		0	-0.54	-0.92
	Exp. #3	0	-0.39	-0.41		0	-0.34	-0.91		0	-0.11	-0.37
	Exp. #4	0	-0.07	-0.33		0	-0.27	-1.41		0	-0.2	-0.85
	Exp. #5	0	-0.09	-0.2		0	-0.08	-0.42		0	-0.27	-2.11*
	Exp. #6	0	-0.38	-0.46		0	-0.47	-0.56		0	-0.25	-0.58
	Exp. #7	0	-0.13	-0.45		0	0.01	-0.49		0	-0.13	-0.63
	Exp. #8	0	-0.38			0	-0.39			0	-0.24
Supplementary Fig. 3c		Y903.33A			C1414.57A			F168ECL2A			V1765.35A			R1805.39A			Y2386.51A			H2426.55A			R2557.35A
	TUG-1375 (log M)	Exp. #1	Exp. #2	Exp. #3	Exp. #1	Exp. #2	Exp. #3	Exp. #1	Exp. #2	Exp. #3	Exp. #1	Exp. #2	Exp. #3	Exp. #1	Exp. #2	Exp. #3	Exp. #1	Exp. #2	Exp. #3	Exp. #1	Exp. #2	Exp. #3	Exp. #1	Exp. #2	Exp. #3
	-15	0	0	0	0	0	0	0	0	0	0	0	0	0	0	0	0	0	0	0	0	0	0	0	0
	-9	-0.1	0.6	-0.1	0.6	0.2	0.9	0.5	-0.1	0.3	-0.7	1.2	2.2	-1	0.3	1.2	0.5	0.9	1.2	0.8	0.6	0.7	0.2	1	0.4
	-8.5	-0.7	-0.4	0.8	0.6	-13.5	-0.5	2.1	0.3	1.8	-0.2	0.8	2.3	-0.3	-0.1	1.5	0.3	-1.8	0.3	1.6	-1.5	-0.1	0	-0.2	1.1
	-8	-0.7	-1	0.7	7.1	2.6	5	11.1	5.1	8.4	3.4	1.1	5.4	-1	-0.7	2.3	-0.5	-0.4	1.1	2.2	1	0.6	-0.4	-0.4	2.5
	-7.5	-0.7	-0.7	-1.1	27.1	12.5	16.4	27.3	14	16.1	10.7	4.2	11.3	-0.8	-0.2	-0.2	0.3	-0.1	-0.5	0.8	2.3	0.7	0.1	-0.9	0.2
	-7	1.3	0.2	1.4	41.9	33.9	36	37.4	24.4	27.5	22.4	14.1	22.8	-1.8	-0.3	2.7	0.7	-1.8	0.7	4.9	5.2	4.5	-2.3	-1	2.1
	-6.5	6.7	2.2	3.6	50.2	49.1	46.4	41.9	33.3	34.9	31.7	23.9	28.4	-0.4	0.1	0.6	1.9	2.1	2.5	17	14.5	10.6	0.3	-0.2	2.8
	-6	21.7	9.5	9.8	51.7	57.8	48.9	44.5	36.7	36.4	34.2	28.5	32.9	-0.9	0	-0.2	9.2	1.2	4.8	33.3	31.1	21.7	5	1.3	3.9
	-5.5	35.7	20	20.9	52.3	58.3	51.7	44.3	35.6	39.5	36.9	33.3	34.7	-1.1	0.1	-0.2	23.3	16	14.2	42.7	37.3	29.1	16	8.9	12
	-5	46.8	30.6	28.4	52.6	54.4	53.8	47.4	39.7	42.6	35.6	34.1	34	0.6	0.5	0.8	36.3	26.7	24.3	42.2	42.1	31.9	32.4	23	27.5
	-4.5	48.1	34.2	31.9	51.6	58.5	51.3	47.4	39.7	41.6	31	31.9	33.9	4.9	3.1	4.8	40.5	31.5	30.7	44.8	38.3	31.5	37.9	35.9	38.5
		Y903.33A			C1414.57A			F168ECL2A			V1765.35A			R1805.39A			Y2386.51A			H2426.55A			R2557.35A
	Propionate (log M)	Exp. #1	Exp. #2	Exp. #3	Exp. #1	Exp. #2	Exp. #3	Exp. #1	Exp. #2	Exp. #3	Exp. #1	Exp. #2	Exp. #3	Exp. #1	Exp. #2	Exp. #3	Exp. #1	Exp. #2	Exp. #3	Exp. #1	Exp. #2	Exp. #3	Exp. #1	Exp. #2	Exp. #3
	-15	0	0	0	0	0	0	0	0	0	0	0	0	0	0	0	0	0	0	0	0	0	0	0	0
	-6.5	-0.8	-0.6	-0.2	-2.7	-0.9	-1.1	-1.1	-0.5	0.1	-1.3	-0.7	0.7	-0.9	-0.4	0.3	-0.1	-4.4	0.1	1.8	1.7	0.2	-1.2	-2.6	0.9
	-6	-2.1	0.4	1.1	-2.6	-0.5	-0.1	-1.4	-0.2	0.3	-2.2	-0.7	2.4	-1.9	-0.5	0.7	-0.8	0.2	0.8	2.4	1.5	0.4	-2.5	-0.7	0.6
	-5.5	-1.4	-0.9	-0.6	-2.1	-0.8	0.6	-1.4	1	0.5	-1.8	-1	1.7	-2.1	-0.3	2.1	-1.5	0.6	1.2	2.4	2.1	-0.7	-3	-0.1	1.3
	-5	-1.7	0.2	0.5	-2.6	0.2	2	-0.6	1	1.4	0.7	0	3	-1.7	-0.5	0.2	-0.8	-0.5	0.6	7.1	1.5	-2.8	-3.2	-0.7	0.9
	-4.5	-2.1	-0.2	0.3	-3.4	-0.3	-0.4	-0.6	2.9	1.7	2.6	0.6	4.4	-2.6	-0.4	-0.8	-1.2	1.1	1.3	2.4	0.2	-1	-3.5	-1.3	0.4
	-4	-2.2	-1.6	-0.4	-3.3	1.9	-0.5	2.2	2.3	3.5	12.2	5.3	10.2	-2.6	-0.6	-1.4	-1.5	1.7	0.5	3.5	0	-0.5	-3.1	-1.5	0
	-3.5	-1.6	-1.8	-0.7	0	1.6	0.6	11.2	6.9	9	22.1	11.5	17.8	-2.1	-0.9	-1.8	-0.3	1.6	0.6	1.5	-0.4	-0.3	-1.9	-1.4	0.2
	-3	-0.1	-0.5	0.9	6.8	4.5	5.7	23.9	14.4	17.7	27.2	19.6	23.6	-0.7	-0.1	-0.9	-0.1	2.4	1.5	4.1	1.2	0.1	-1.7	-1.7	1.3
	-2.5	2.7	0.3	0.7	24.6	18.1	18.8	33.6	23.9	28.1	31.4	25.2	28.5	-0.8	-0.2	0	2.2	3.3	3.6	7.2	3.9	0.8	0.3	-0.1	3.3
	-2	7.1	3	2.4	42.8	41.6	37.8	40.1	33.2	31.6	32.4	30.8	31.3	0.5	0.9	0	7.1	5.2	6.1	14.1	11.8	4	6.1	5.2	5
		Y903.33A			C1414.57A			F168ECL2A			V1765.35A			R1805.39A			Y2386.51A			H2426.55A			R2557.35A
	butyrate (log M)	Exp. #1	Exp. #2	Exp. #3	Exp. #1	Exp. #2	Exp. #3	Exp. #1	Exp. #2	Exp. #3	Exp. #1	Exp. #2	Exp. #3	Exp. #1	Exp. #2	Exp. #3	Exp. #1	Exp. #2	Exp. #3	Exp. #1	Exp. #2	Exp. #3	Exp. #1	Exp. #2	Exp. #3
	-15	0	0	0	0	0	0	0	0	0	0	0	0	0	0	0	0	0	0	0	0	0	0	0	0
	-6.5	-1	-0.7	0.8	-2.1	-1.3	0.6	0.1	-0.2	0	-0.9	-0.6	1.9	-1.2	0.4	1.7	0.4	0.3	2	1.6	0	-0.5	0.1	-0.3	1.4
	-6	-1.6	-0.3	-0.4	-2.1	-0.4	0.5	-1.2	0.6	-0.1	-0.9	-0.5	1.8	-0.9	0.2	1.9	-1	0.1	2.4	-1.1	0.3	2.1	-1.5	0.1	0.9
	-5.5	-1.3	-0.3	0.8	-1.9	-0.2	-0.1	-0.9	0.3	1.1	-1.1	0	2.7	-1	-0.1	1.6	-0.4	1	0.9	0.6	1.2	2.4	-1.3	-0.3	1.6
	-5	-2.2	-0.2	-0.8	-2.7	0	0.2	-1.6	1.5	0.1	0	-0.2	2.5	-1.6	-0.3	-0.2	-1.4	-1	-0.2	0.8	0.8	0.2	-2.5	-0.8	0.6
	-4.5	-1.2	-1.1	-0.9	-1.6	1	1.9	-0.2	1.4	1.3	0.2	1.2	3.2	-1.1	0.2	0	-0.8	-1.7	0.4	5.8	0.1	-0.6	-2.2	-1.6	1
	-4	-0.8	-0.3	-1.3	1.3	2.7	1.8	3	2.3	3.3	6	3.1	6.7	-1.3	-0.1	-0.3	-0.2	1.3	0.9	4	0.4	-0.7	-0.8	-1.4	1.3
	-3.5	-1.7	-0.3	-2.6	11.4	9	10.1	6.6	4.6	10	14.6	7.9	13.1	-1.5	0.2	-0.4	-2.9	1.9	0.3	3.7	0.7	-0.7	-2.8	-1.4	2
	-3	-1.1	-0.6	-1.6	32.9	23.7	27.5	14.8	9.1	12.1	20.9	15.5	20.8	-1.9	-0.3	-0.5	-1.4	4.2	0.3	3.6	0.7	-1.1	-2.4	-1.6	1.8
	-2.5	0.7	0	-1.3	45.5	45.7	42.4	25.8	15.5	19	28.7	18.8	27.5	-0.5	0.3	0	0.1	2.3	2.8	4.9	2.1	-1.3	-0.1	-0.1	2.9
	-2	3.1	0.3	-0.7	50.3	51.7	46.3	35.5	25.1	25.3	30.9	27.6	30.9	1.8	2.1	0.1	-0.7	3.4	2.4	7.2	5.7	1.6	5.1	2.9	3.7

## Sheet: Supplementary Fig.4
Supplementary Fig.4a		time (ns)	#1	#2	#3	#4	#5	#6	#7	#8	#9	#10	#11	#12
		0	0	0	0	0	0	0	0	0	0	0	0	0
		1	1.32	0.75	0.62	0.64	0.93	0.84	0.8	0.74	0.75	0.81	0.72	0.74
		2	1.17	1.11	1.03	0.66	0.94	0.83	0.84	1	0.91	0.7	0.96	0.9
		3	0.73	0.53	0.86	0.85	0.71	0.91	0.72	0.87	0.59	0.61	0.61	0.93
		4	0.69	0.68	0.64	1.27	0.77	0.72	0.72	0.76	0.6	0.98	0.64	0.89
		5	0.38	0.68	0.73	1.28	0.62	0.59	0.7	0.71	0.51	1.11	0.6	1.16
		6	1.36	1.11	1.38	1.28	1.55	0.63	0.57	0.56	0.69	0.8	0.7	0.7
		7	1.41	1.28	1.44	1.34	1.41	1.39	1.36	1.18	0.95	1.03	1.16	1.04
		8	1.38	1.4	1.51	1.24	1.36	1.23	1.24	1.28	1.3	1.42	1.55	1.27
		9	1.58	1.43	1.3	1.47	1.55	1.41	1.29	1.47	1.63	1.33	1.46	1.33
		10	1.61	1.41	1.29	1.38	1.4	1.4	1.28	1.42	1.35	1.31	1.51	1.34
		11	1.35	1.37	1.21	1.55	1.51	1.32	1.5	1.4	1.25	1.6	1.46	1.43
		12	1.32	1.46	1.21	1.58	1.5	1.43	1.69	1.4	1.36	1.56	1.29	1.32
		13	1.3	1.45	1.36	1.44	1.33	1.42	1.47	1.59	1.18	1.39	1.42	1.3
		14	1.27	1.31	1.18	1.34	1.36	1.39	1.53	1.39	1.42	1.26	1.33	1.32
		15	1.52	1.58	1.42	1.73	1.44	1.47	1.56	1.41	1.38	1.5	1.3	1.72
		16	1.71	1.33	1.33	1.38	0.99	1.63	1.35	1.36	1.5	1.28	1.46	1.37
		17	1.44	1.33	1.53	1.36	1.53	1.39	1.54	1.69	1.46	1.27	1.36	1.67
		18	1.11	1.38	1.37	1.2	1.34	1.56	1.49	1.63	1.33	1.46	1.58	1.4
		19	1.57	1.47	1.39	1.4	1.62	1.64	1.65	1.38	1.51	1.59	1.31	1.48
		20	1.34	1.44	1.38	1.34	1.52	1.31	1.36	1.61	1.55	1.63	1.38	1.34
		21	1.54	1.64	1.53	1.53	1.43	1.31	1.2	1.24	1.39	1.24	1.45	1.3
		22	1.3	1.46	1.28	1.41	1.26	1.41	1.26	1.74	1.51	1.41	1.65	1.37
		23	1.47	1.37	1.51	1.75	1.22	1.45	1.5	1.4	1.78	1.63	1.22	1.61
		24	1.3	1.43	1.37	1.57	1.54	1.41	1.55	1.55	1.55	1.38	1.32	1.54
		25	1.77	1.25	1.34	1.38	1.58	1.66	1.44	1.57	1.54	1.6	1.36	1.57
		26	1.64	1.1	1.37	1.35	1.38	1.28	1.63	1.72	1.51	1.57	1.52	1.43
		27	1.69	1.1	1.55	2.02	1.76	2.15	1.38	1.51	1.43	1.67	1.39	1.63
		28	1.69	1.31	1.45	1.66	1.63	1.24	1.39	1.31	1.41	1.5	1.75	1.5
		29	2.4	1.61	1.85	1.97	1.37	1.54	1.19	1.1	1.88	2.07	1.81	1.83
		30	2.06	1.71	1.72	1.8	1.94	1.28	1.49	1.58	1.75	2.17	1.69	2.26
		31	1.76	1.38	1.31	1.88	1.13	1.08	1.51	1.14	1.3	1.46	1.94	1.76
		32	1.33	1.17	1.35	1.75	1.74	1.53	1.43	1.52	1.3	1.64	1.67	3.4
		33	2.07	1.36	1.55	1.62	1.52	1.24	1.6	1.18	1.28	1.93	1.48	2.73
		34	1.7	1.41	1.12	1.75	1.46	1.6	1.77	1.4	1.29	2.56	1.33	3.77
		35	1.48	1.7	1.71	1.76	1.23	1.4	1.5	1.22	1.23	1.65	1.5	3.85
		36	1.72	1.53	1.39	1.53	1.4	1.41	1.48	1.35	1.58	1.96	1.18	3.75
		37	1.43	1.7	1.32	2.26	1.11	1.14	1.49	1.22	1.62	1.39	1.16	3.8
		38	1.42	2.14	1.2	1.79	1.57	2.06	2.16	1.36	1.48	1.33	1.46	4.32
		39	1.43	1.4	1.38	1.61	1.47	1.35	1.33	1.57	1.72	1.57	1.46	3.98
		40	1.32	1.36	1.06	1.46	2.17	1.49	1.27	1.65	1.6	1.47	1.33	3.95
		41	0.94	1.32	1.23	1.57	1.5	1.25	2.3	1.08	1.66	1.61	1.23	3.53
		42	1.52	1.63	1.29	1.65	1.84	1.24	1.99	1.28	1.53	1.94	1.5	3.48
		43	1.36	1.58	1.34	1.98	1.88	1.65	2.15	1.53	1.47	1.85	1.48	3.15
		44	1.58	1.51	1.1	1.62	1.71	1.1	2.5	1.72	1.68	1.62	1.15	3.87
		45	1.39	1.47	1.54	1.94	1.46	1.25	3.7	1.15	1.8	1.53	1.78	3.85
		46	1.51	1.77	1.35	1.78	1.55	1.28	2.86	1.21	1.22	2.29	1.32	3.68
		47	1.57	1.39	1.61	1.88	1.73	2.61	1.68	1.71	1.33	1.86	1.47	4.18
		48	1.19	1.81	1.45	1.67	2.17	1.7	1.87	1.1	1.64	1.49	1.59	3.7
		49	1.13	1.85	1.56	1.61	1.51	1.38	1.51	1.3	1.8	1.59	1.49	2.99
		50	1.27	1.88	1.95	1.75	1.84	1.96	1.55	1.32	1.55	1.33	1.6	4.09
		51	1.21	1.9	1.66	2.05	1.63	2.17	2.71	1.17	1.87	1.48	1.25	3.59
		52	1.47	1.77	1.54	1.86	1.71	1.5	2.8	1.38	1.42	1.25	1.12	3.24
		53	1.34	1.42	1.86	1.77	1.61	1.67	3.04	1.6	1.91	1.5	1.23	3.78
		54	1.45	1.41	1.77	1.63	1.73	1.52	3.51	1.35	1.42	1.66	1.18	4.2
		55	1.6	1.48	1.13	1.55	1.97	2.06	2.5	2.14	1.46	1.5	1.45	3.24
		56	1.21	1.84	1.75	1.57	1.5	2.06	2.43	1.45	1.55	1.67	1.53	3.57
		57	1.46	1.85	1.5	2.06	1.6	1.56	3.52	1.32	1.48	1.28	1.28	4.51
		58	1.5	1.47	1.43	2.29	1.24	1.8	2.57	2.91	1.31	1.3	1.4	3.52
		59	1.28	1.95	1.56	1.85	1.22	1.79	3.2	2.52	1.17	1.06	1.63	3.52
		60	1.77	1.68	2	1.7	1.54	1.76	1.91	2.82	1.2	1.12	1.54	3.5
		61	1.45	1.42	2.04	1.34	1.57	2.05	1.73	2.26	1.5	1.44	1.69	3.48
		62	1.28	1.3	1.72	1.52	1.35	1.78	1.7	2.68	1.64	1.2	1.82	2.73
		63	1.28	1.59	1.6	1.69	1.58	1.61	1.92	2.52	1.63	1.44	1.6	3.87
		64	1.19	1.92	1.82	1.38	1.7	1.82	1.61	2.65	1.67	1.45	1.51	3.53
		65	1.3	1.63	1.77	1.53	1.7	1.38	2.02	2.97	1.79	1.49	1.38	3.82
		66	1.47	2.66	2.34	1.69	1.52	2.14	1.52	2.84	1.49	1.66	1.67	3.84
		67	1.4	2.06	1.75	1.61	1.76	2.13	2.12	2.77	1.62	1.65	1.44	5.57
		68	1.25	1.98	1.72	1.42	1.62	2.44	1.88	2.92	1.44	1.66	1.35	4.81
		69	1.56	1.69	1.78	1.28	1.62	2.25	1.25	4.24	1.12	1.75	1.18	3.76
		70	1.27	2.19	1.58	1.26	1.43	1.63	1.35	2.2	1.34	1.56	1.32	2.69
		71	1.3	1.9	1.61	1.38	1.77	1.75	1.3	3.45	1.4	2.04	1.41	2.98
		72	1.29	2.11	2.02	1.72	1.67	1.63	1.28	2.27	1.3	2.87	1.51	2.63
		73	1.4	1.8	1.69	1.43	1.92	1.96	1.37	2.94	1.52	1.79	1.75	3.07
		74	1.26	1.96	1.97	1.49	1.64	2.34	1.66	3.28	2.05	1.8	1.27	2.46
		75	1.49	2.12	2.09	1.5	1.57	3	1.32	2.71	1.54	1.7	1.59	2.46
		76	1.22	2.55	2.1	1.59	1.59	2.6	1.74	3.15	1.47	2.73	1.65	2.46
		77	1.28	2.29	1.98	1.24	1.51	2.72	1.82	3.53	1.71	1.23	1.42	2.68
		78	1.5	2.24	2.14	1.75	1.54	2.19	2.25	2.44	1.54	1.53	1.62	2.88
		79	1.22	2.23	1.96	1.4	1.73	2.94	1.47	2.89	1.46	1.25	1.84	2.46
		80	1.37	2.44	2.16	1.43	1.6	2.96	1.65	2.94	1.31	1.26	1.95	2.7
		81	1.17	2.45	2.74	1.23	1.54	2.5	1.8	2.82	1.38	1.51	1.41	2.81
		82	1.12	2.67	2.11	1.15	1.6	2.37	2.2	2.99	1.8	1.47	1.49	2.71
		83	1.27	2.5	2.61	1.47	1.76	2.84	1.75	3.11	1.99	1.55	1.15	2.6
		84	1.7	3.27	2.77	1.6	1.74	2.81	2.48	2.65	1.79	1.36	1.83	2.4
		85	1.66	2.66	1.94	1.25	1.6	2.69	1.85	2.73	1.9	1.37	2.33	3.9
		86	1.21	3.01	2.35	1.79	1.72	2.61	1.89	3.45	1.25	1.43	1.76	2.23
		87	1.46	2.78	1.81	1.76	1.52	3	2.66	2.62	1.79	1.27	1.17	2.18
		88	1.26	3.33	1.8	1.42	1.98	2.62	2.48	2.41	1.42	1.26	1.68	2.78
		89	1.05	3.67	2.41	1.69	2	1.94	1.11	2.52	1.56	1.73	1.64	2.75
		90	1.36	2.74	2.8	1.96	1.69	2.76	1.39	4.37	1.62	1.52	1.37	2.85
		91	1.42	2.86	2.24	1.43	1.79	2.58	1.38	3.46	1.49	1.39	1.56	2.38
		92	1.69	3.24	1.61	1.64	2.03	2.47	1.39	4.22	1.56	1.63	1.37	3.18
		93	1.85	2.7	1.93	1.43	1.87	2.47	1.26	4.55	1.83	1.43	1.45	2.52
		94	1.7	2.75	1.84	1.99	1.91	2.71	1.72	4.13	1.45	1.41	1.37	2.8
		95	1.53	2.45	2.35	1.36	1.76	2.95	1.44	3.5	1.71	1.14	1.75	3.36
		96	1.77	3.02	1.83	1.69	1.74	3.08	1.57	3.57	1.47	1.44	1.46	3.39
		97	1.11	2.11	2.32	1.1	1.61	2.8	1.37	3.75	1.41	1.32	1.55	3.37
		98	1.73	1.26	2.17	1.48	2.29	2.71	1.76	3.79	1.34	1.62	1.38	3.1
		99	1.53	1.69	2.21	1.26	1.56	2.72	1.73	3.51	1.43	1.94	1.4	3.74
		100	1.33	1.9	2.48	1.26	1.77	2.21	1.54	3.34	1.28	1.6	1.7	2.37
		101	1.26	2.56	1.61	1.64	2.66	2.38	1.3	3.52	1.32	1.78	1.4	3.38
		102	1.61	2.21	2.06	1.34	2.17	2.75	1.52	3.79	1.22	1.72	1.81	2.57
		103	2.26	1.84	1.57	1.48	2.38	2.44	1.72	3.67	1.5	1.7	1.45	2.6
		104	2	1.38	1.64	1.32	1.89	2.63	1.81	3.34	1.18	1.43	1.79	2.67
		105	2	1.41	1.61	1.06	2.18	2.99	1.25	3.33	1.49	1.55	2.61	2.68
		106	1.72	1.74	1.86	1.65	2.09	3.52	1.33	3.26	1.25	1.54	1.41	2.69
		107	1.63	1.47	1.64	1.62	1.87	3.76	1.84	3.98	1.98	1.72	1.52	2.59
		108	1.69	2.5	1.38	1.49	1.55	2.94	1.46	4.33	1.89	1.77	2.1	2.81
		109	1.16	1.85	1.48	1.23	1.52	3.5	1.63	2.9	1.49	1.61	2.3	2.47
		110	1.76	1.96	2.03	1.25	1.48	2.64	1.44	4.03	1.39	1.64	1.9	2.72
		111	1.65	1.73	1.8	1.24	1.79	2.49	1.54	3.64	1.78	2.02	1.46	2.85
		112	1.5	2.04	2.11	1.33	1.56	1.91	1.67	3.99	1.98	1.55	1.46	2.78
		113	1.41	2.3	1.71	1.39	1.48	2.23	1.63	3.56	1.54	1.96	1.98	2.93
		114	1.52	2.03	2.33	1.37	1.67	2.73	1.96	2.76	1.23	1.66	1.66	2.44
		115	1.52	2.63	1.84	2.07	1.35	2.17	1.87	2.91	1.28	2.01	1.77	2.94
		116	1.25	1.95	2.56	1.49	1.91	1.6	1.84	2.62	1.37	1.72	1.57	2.66
		117	1.56	1.97	1.67	1.78	2.25	1.49	1.84	3.07	1.61	1.72	2.3	2.69
		118	1.41	1.77	2.84	1.61	1.62	1.71	1.46	2.44	1.45	1.58	1.53	2.9
		119	1.38	2.34	2.81	1.64	1.76	1.51	1.7	2.45	2.19	1.6	1.74	2.92
		120	1.21	3.42	2.89	1.29	2.3	2.19	1.7	3.39	1.62	1.74	1.7	3.27
		121	1.71	2.53	2.14	2.03	1.41	1.82	1.81	2.82	2.51	1.68	1.46	2.42
		122	2.36	2.39	2.46	2.06	1.57	1.69	1.48	3.17	1.62	1.4	1.44	2.5
		123	1.25	2.88	3.44	1.37	1.45	1.94	1.44	3.2	1.54	1.61	1.59	3.22
		124	1.24	2.96	3.09	1.58	1.31	2.73	1.46	2.97	1.99	1.44	1.22	2.96
		125	1.27	3.94	2.79	1.26	1.61	1.88	1.67	3.06	1.66	2.07	2.22	2.61
		126	1.92	1.97	2.45	1.41	1.61	1.53	1.47	2.85	1.68	1.4	1.49	2.89
		127	1.49	2.03	2.75	1.86	1.69	2.11	1.47	4.06	1.33	1.69	1.48	2.58
		128	1.78	2.72	2.74	1.45	1.91	2.72	1.97	3.04	1.67	1.82	1.35	2.41
		129	1.63	3.61	3.62	2.03	1.94	1.88	1.75	3.15	1.48	1.33	1.55	3.44
		130	1.73	4.12	3.68	1.33	1.95	1.62	1.71	3.34	1.72	1.4	1.76	3.2
		131	1.59	4.91	3.46	1.56	1.49	1.96	1.44	2.75	1.81	1.92	1.65	2.6
		132	1.37	4.58	2.14	1.85	2.08	1.83	1.35	2.83	1.67	1.6	1.63	2.82
		133	1.82	4.61	2.62	1.81	2.04	1.57	1.46	3.94	1.48	1.68	1.85	2.78
		134	1.73	3.57	3.24	2.17	1.62	2.29	1.75	3.96	1.34	1.58	1.64	2.52
		135	1.47	4.21	2.67	1.91	1.41	2.05	1.72	4.29	1.79	1.51	2.06	2.63
		136	1.76	5.1	3.16	1.57	1.82	2.7	1.41	3.1	1.4	2.28	1.74	2.59
		137	1.75	4.95	3.01	1.77	1.43	2.59	1.33	3.03	1.71	1.57	1.51	2.37
		138	1.67	4.79	3.68	1.9	1.96	2.68	1.66	3.3	1.65	1.51	2.16	2.56
		139	1.5	5.23	3.44	2.08	1.23	2.89	1.81	3.5	1.65	1.83	1.76	2.38
		140	1.4	5.4	3.21	1.95	1.65	2.88	1.54	3.68	1.46	1.98	2.43	3.04
		141	1.33	4.63	3.35	2.13	1.69	2.9	1.61	4.18	1.5	1.47	1.66	2.81
		142	1.42	4.74	3.74	1.67	2.21	4.07	1.68	2.82	1.37	1.91	1.5	2.94
		143	1.56	6.46	3.18	1.7	2.98	2.81	1.6	3.32	1.25	1.93	1.71	3.53
		144	1.33	6.07	3.55	1.64	2.58	2.41	1.77	3.12	1.38	2.19	1.62	3.36
		145	1.45	6.34	4.15	2.13	2.49	4.1	1.71	2.94	1	1.4	1.71	2.87
		146	1.3	5.55	3.51	2.21	3.22	3.2	1.72	2.8	1.14	1.64	1.56	2.5
		147	1.48	5.02	4.13	1.53	1.96	3.28	1.51	2.85	1.35	1.61	1.9	2.35
		148	1.46	5.58	4.06	2.49	1.69	3.43	1.55	2.79	1.25	2.13	1.09	2.31
		149	1.52	5.51	3.42	2.18	1.88	2.24	1.45	3.11	1.4	1.33	1.44	2.63
		150	1.64	4.99	3.75	1.48	1.97	3.57	1.5	3.08	1.35	1.75	1.39	2.42
		151	1.79	4.87	4.04	1.39	1.72	4.07	1.29	2.85	1.31	1.3	1.54	2.8
		152	1.92	4.63	3.18	1.51	2	2.72	1.99	2.62	1.47	1.29	1.63	2.87
		153	1.51	4.61	3.71	1.74	2.78	2.71	1.97	2.59	1.61	1.6	1.54	2.48
		154	1.54	5.27	3.76	1.68	3.06	2.61	1.35	2.86	1.75	2.02	1.84	2.99
		155	1.57	5.14	3.64	1.38	1.94	2.31	1.35	2.77	1.34	1.35	1.61	3.54
		156	1.84	5.61	3.38	1.76	2.1	2.59	1.51	2.67	1.35	1.27	1.29	2.48
		157	1.72	6.29	3.64	1.49	2.3	3.51	1.48	2.9	1.67	1.51	1.32	2.89
		158	1.93	5.87	3.63	2.34	1.81	2.1	1.31	2.81	1.36	2.59	1.25	2.48
		159	1.67	5.37	4.61	1.73	1.65	1.88	1.29	4.38	1.43	2.27	1.09	2.68
		160	1.54	4.26	3.31	1.22	1.99	2	1.64	3.08	1.63	2.77	1.37	2.43
		161	1.45	4.72	3.82	1.23	1.68	3.56	1.6	3.93	1.6	2.61	1.39	2.36
		162	2	5.91	3.45	1.4	3.4	2.52	1.29	2.86	1.56	2.3	1.59	3.04
		163	2.17	4.82	3.85	2.09	2.03	2.71	1.6	2.9	1.54	2.37	2.1	4.5
		164	1.64	4.87	3.6	1.63	2.32	3.45	1.45	3.75	1.17	1.47	1.22	3.67
		165	1.83	5.97	3.79	1.57	1.51	3.78	1.28	2.84	1.62	3.2	1.69	2.97
		166	1.59	5.75	3.05	1.26	1.87	1.83	1.64	2.22	1.39	2.61	1.45	3.04
		167	2.03	5.43	3.74	1.33	1.39	3.49	1.25	2.54	1.54	2.18	1.5	3.4
		168	1.94	5.48	3.61	1.49	1.49	2.59	1.42	2.96	1.35	1.15	1.68	2.89
		169	2.07	5.49	3.13	1.6	1.85	3.45	1.52	2.56	1.22	1.9	1.73	4.32
		170	1.91	4.75	2.75	1.51	1.7	4.41	1.54	3	1.09	1.98	1.32	2.37
		171	2.26	3.95	2.86	1.25	1.48	4.07	1.52	2.2	1.35	2.87	1.78	2.75
		172	2.44	4.14	2.91	1.29	2.01	3.78	0.97	2.73	1.32	1.81	1.77	2.9
		173	2.18	4.32	2.99	1.72	1.59	2.61	1.31	2.7	1.5	1.73	1.81	2.84
		174	2.22	4.41	2.78	2.32	1.89	2.53	1.49	2.54	1.33	3.95	1.78	3.07
		175	1.82	4.77	2.61	1.48	2.09	1.71	1.35	3.21	1.31	2.84	1.39	3.52
		176	2.19	4.78	2.66	1.7	1.88	2.4	1.52	3.14	1.8	2.83	1.47	3.62
		177	2.06	4.48	3.67	1.63	1.77	2.93	1.42	3.24	1.68	2.61	1.38	2.56
		178	2.1	4.47	4.08	1.32	1.9	2.84	1.6	3.53	1.79	1.27	1.47	2.77
		179	2.3	4.24	3.71	1.41	3.06	3.57	1.45	2.74	1.3	2.1	1.76	2.17
		180	2.19	4.67	3.41	1.41	1.51	3.7	1.4	3.43	1.38	2.2	1.61	3.16
		181	2.09	3.67	3.82	1.46	1.83	3.53	1.09	3.03	1.33	3.04	2.03	3.37
		182	1.72	4.4	3.76	1.7	1.65	4.51	1.43	3.24	1.67	3.26	1.49	2.44
		183	1.55	4.45	4.26	1.25	1.91	4.07	1.52	3.44	1.62	2.83	1.21	2.9
		184	1.25	4.05	3.54	1.38	1.75	3.91	1.32	2.54	2.06	2.7	1.57	3.36
		185	1.05	4.3	3.93	1.41	1.99	4.24	1.58	3.11	1.9	2.48	1.83	2.12
		186	1.09	4.7	3.75	1.25	2	3.91	1.58	3.61	1.51	3.23	2.07	2.18
		187	1.22	4.17	3.85	1.41	1.46	3.73	1.36	3.26	1.96	3.14	1.48	2.42
		188	1.24	4.59	4.24	1.36	1.79	4.16	1.22	2.41	1.74	2.09	1.99	2.09
		189	1.54	5.01	3.42	1.44	1.33	3.9	1.73	3.57	1.57	2.34	1.36	2.05
		190	1.48	4.8	3.39	1.17	1.44	2.59	1.91	2.89	1.48	2.41	1.27	2.55
		191	1.27	4.55	3.94	1.95	1.6	3.96	1.43	2.66	2.11	2.53	1.26	2.8
		192	1.33	3.79	3.19	1.83	1.74	3.4	1.47	3.11	1.67	1.48	1.31	2.71
		193	1.26	4.77	3.72	1.76	1.35	3.9	1.35	2.66	1.83	1.78	1.61	2.71
		194	1.39	4.97	3.52	1.55	1.64	3.31	1.36	2.4	1.48	2.06	1.4	3.04
		195	1.3	4.43	4.08	1.74	1.49	2.28	1.16	2.4	1.19	2.18	1.88	3.14
		196	1.17	4.72	3.64	1.79	1.51	2.7	1.48	2.85	1.29	2.09	1.3	2.77
		197	1.5	4.81	3.6	2.06	1.84	3.1	1.38	2.48	1.12	2.21	1.84	2.58
		198	1.5	4.52	3.43	1.44	2	3.2	2.15	3.86	1.48	2.1	2.28	2.88
		199	1.2	4.58	4.29	1.86	2.12	2.18	1.28	2.77	1.26	2.11	1.52	3.04
		200	1.37	5.06	4.09	1.4	1.51	3.47	1.54	2.93	1.95	2.44	1.37	2.86
		201	1.21	4.51	3.63	1.64	2.5	3.27	1.37	2.72	1.07	2.73	2.02	2.41
		202	1.51	4.48	3.84	1.72	1.99	3.18	1.4	2.63	1.29	2.51	1.91	3.14
		203	1.51	5.25	3.24	1.93	1.38	3.11	1.29	2.52	1.46	2.29	1.62	3.16
		204	1.39	5	3.95	1.83	1.78	3.08	1.37	2.9	1.21	2.67	1.97	3.07
		205	1.29	5.72	3.12	1.23	1.7	2.72	1.24	3.31	1.46	2.83	1.5	2.99
		206	1.36	4.13	3.7	1.4	2	2.58	1.31	3.01	1.27	2.41	1.93	2.48
		207	1.42	4.68	3.09	1.32	2.14	2.83	1.42	2.87	1.25	2.09	1.1	3.3
		208	1.56	5.44	3.74	1.38	1.29	3.02	1.23	2.52	1.52	2.67	1.21	2.86
		209	1.36	4.82	3.42	1.5	1.42	2.97	1.42	2.7	1.68	2.85	1.44	2.26
		210	1.78	5.12	3.16	1.73	1.4	3.67	1.5	2.37	1.64	2.61	1.87	2.86
		211	1.54	4.8	3.01	3.1	1.64	2.75	1.51	2.61	1.63	2.36	1.19	2.84
		212	1.58	4.67	3.37	2.43	1.97	2.75	1.41	2.51	1.59	1.94	2.31	3.34
		213	1.16	5.2	2.9	1.33	2.12	2.8	1.37	1.8	1.62	1.7	2.1	3.38
		214	1.15	5.03	3.29	1.91	2.02	2.56	1.62	2.25	1.65	1.52	4.29	3.67
		215	1.26	4.54	4.04	1.55	1.75	2.81	1.21	3.69	1.28	1.32	2.27	3.06
		216	1.23	5.13	3.18	1.43	1.69	2.42	1.3	3.81	1.61	1.57	3.78	2.68
		217	1.49	5.15	3.37	1.47	1.34	3.58	1.41	3.28	1.51	3.05	3.09	3.36
		218	1.26	5.17	3.58	1.19	2.16	3.5	1.16	3.8	1.19	3.29	3.81	3.23
		219	1.2	5.06	3.9	1.33	1.48	3.37	1.33	3.66	1.41	3.91	3.15	3.46
		220	1.36	5.03	3.41	1.38	1.42	3.3	1.29	3.49	1.44	3.26	4.58	3.52
		221	1.33	4.75	3.74	1.45	1.76	2.63	1.32	3.75	1.66	2.79	4.57	3.58
		222	1.22	5.08	3.43	1.88	1.75	3.39	1.21	3.55	1.12	2.96	3.51	3.64
		223	1.25	5.33	4.08	1.59	1.37	3.47	1.21	3.89	1.42	3.04	3.03	3.24
		224	1.42	5.06	3.51	1.82	1.76	2.77	1.28	3.62	1.94	3.43	2.57	2.75
		225	1.1	4.82	3.86	1.82	1.37	2.72	1.36	3.24	1.42	2.88	3.35	2.96
		226	1.28	5.2	3.68	1.42	1.55	2.59	1.31	2.77	1.46	3.43	2.63	2.93
		227	1.69	4.72	3.56	1.73	1.42	3.65	1.27	3.62	1.41	2.96	4.17	2.88
		228	1.82	5.17	3.35	1.41	1.63	3.02	1.38	3.2	1.34	3.01	4.06	3.25
		229	1.82	4.81	3.02	1.58	1.57	2.11	1.33	2.91	1.56	2.78	2.03	3.14
		230	2.04	5	3.62	1.82	1.81	2.79	1.39	3.07	1.61	2.95	2.72	3.5
		231	1.66	4.82	3.98	1.44	1.48	2.84	1.59	3.87	1.64	1.81	1.98	3.04
		232	1.95	5.04	3.34	1.39	1.95	2.6	1.23	3.29	1.21	3.12	1.53	2.79
		233	1.86	4.71	3.4	1.85	1.87	3.13	1.31	3.62	1.49	2.63	2.58	3.53
		234	2.08	4.81	3.56	1.59	1.34	3.48	1.14	2.72	1.47	3.34	2.96	2.52
		235	2.04	4.47	3.09	1.59	1.8	3.09	1.38	2.27	1.25	2.68	1.75	3.5
		236	2.56	3.79	3.03	1.87	1.8	2.05	1.67	2.32	1.32	3.33	2.25	3.19
		237	2.34	4.75	3.55	2.21	1.62	2.74	1.28	2.56	1.25	2.31	1.75	3.39
		238	1.53	4.96	3.09	1.7	1.96	3.73	1.2	2.93	1.24	2.86	1.92	3.04
		239	3.11	4.5	3.68	1.63	1.59	3.76	1.28	2.87	1.38	3.07	1.63	2.91
		240	3.55	4.31	4.05	3.27	2.08	2.57	1.42	3.32	1.45	3.3	1.59	3.12
		241	2.1	4.34	3.87	1.37	2.13	2.51	1.43	3.37	1.25	3.57	1.78	2.95
		242	2.67	4.43	3.31	2.06	1.47	1.93	1.22	4.02	1.35	3.4	1.91	3.01
		243	1.95	3.62	3.52	2.5	1.54	3.41	1.55	3.36	1.18	3.3	2.03	2.76
		244	2.61	3.98	3.77	1.97	2.12	3.93	1.16	2.92	1.32	3.98	2.15	2.89
		245	2.31	4.13	3.82	2.21	2.14	3.43	1.39	2.84	1.13	3.95	2.29	3.21
		246	3.01	4.4	3.03	1.62	1.88	2.6	1.26	3.63	1.36	3.65	2.15	2.51
		247	2.78	3.85	3.05	1.89	1.46	3.86	1.21	2.65	1.54	4.45	2.75	2.92
		248	2.98	3.62	3.37	1.84	1.78	2.59	1.39	2.78	1.65	4.03	2.32	2.57
		249	3.48	3.98	2.87	1.75	1.9	2.45	1.23	3.24	2.02	3.73	1.89	2.91
		250	3.12	4.12	3.23	1.72	1.38	2.47	1.28	3.71	1.29	4.29	2.32	3.02
		251	3.1	4.15	3.12	1.71	1.6	2.26	1.27	3.03	1.35	3.87	2.43	2.76
		252	2.61	4.29	3.22	1.8	1.61	2.43	1.07	3.55	1.26	3.61	1.49	2.98
		253	3.61	4.19	3.1	2.07	1.77	2.4	1.23	3.3	1.56	4	2.16	2.71
		254	3.28	4.59	3.38	1.78	2.05	3.6	1.17	3.33	1.43	4.2	2.12	3.18
		255	3.33	4.24	2.64	1.86	2.11	4.44	1.35	3.39	1.96	3.1	2.36	3.41
		256	3.77	4.43	3.34	2.19	2.55	3.89	1.5	2.25	1.82	3.18	1.76	2.87
		257	4.09	3.77	3.3	1.61	2.74	2.98	1.23	2.51	1.82	3.31	1.97	2.89
		258	3.57	4.75	3.54	2.1	2.09	3.8	1.31	2.86	1.74	4.13	2.18	3.2
		259	3.35	4.28	3.27	2.07	2.1	3.61	1.5	2.8	1.22	3.11	1.99	2.64
		260	3.47	4.55	3.21	2.04	2.69	2.7	1.18	2.3	1.34	4.45	1.37	3.29
		261	3.12	4.54	3.66	1.32	1.81	2.33	1.92	2.57	1.74	3.85	1.84	3.33
		262	2.67	4.33	3.53	1.78	2.08	3.81	1.58	3.2	1.67	4.07	2.01	3.48
		263	2.98	4.79	3.25	1.79	1.83	3.45	1.52	2.58	1.42	5.07	1.6	3.74
		264	2.75	4.43	3.36	1.95	2.14	3.18	1.35	2.86	1.73	4.08	1.37	3.13
		265	2.88	5.25	3.04	1.93	1.53	3.41	1.6	2.48	1.71	3.67	1.4	2.74
		266	2.91	5.99	3.67	1.52	1.24	3.42	1.36	3.43	1.55	4	1.58	2.61
		267	3.57	7.03	3.59	1.56	1.42	3.07	1.37	4.03	1.73	3.79	1.64	2.86
		268	2.96	5.26	2.96	1.92	1.45	3.77	1.23	3.28	1.61	3.94	2.48	2.68
		269	3.17	5.63	3.17	1.73	2.06	2.99	1.24	3.63	1.55	2.54	1.98	2.55
		270	3.05	5.44	3.49	1.54	1.13	3.61	1.16	3.58	1.63	3.55	2.14	2.87
		271	3.27	5.24	2.79	1.71	1.32	3.66	1.19	3.08	1.95	3.65	1.94	2.25
		272	2.32	5.43	3.46	1.71	1.33	3.6	1.18	3.3	1.68	4.88	1.91	2.5
		273	2.96	6.29	3.3	1.59	1.41	3.99	1.63	3.46	1.99	3.62	1.69	2.81
		274	2.77	5.22	3.1	1.71	1.87	4.17	1.32	2.78	1.93	4.62	1.39	2.95
		275	3.17	4.79	2.82	1.83	1.29	3.57	1.34	3.8	1.77	3.48	1.47	2.47
		276	2.47	4.66	2.91	2.02	1.49	2.88	1.37	3.55	1.69	3.39	1.75	2.91
		277	2.36	5.14	2.53	1.45	1.43	3.02	1.96	3.26	1.3	4.28	1.89	3
		278	2.66	5.06	2.49	1.74	1.62	2.59	1.42	2.59	1.67	5.2	2.45	2.55
		279	2.39	5.66	2.24	2.21	1.77	2.52	1.99	3.19	1.92	3.66	1.78	2.38
		280	2.34	5.71	3	1.63	1.55	4.07	2.09	2.85	1.61	3.9	2.1	2.97
		281	2.28	5.61	2.46	1.97	1.42	3.2	2.61	2.52	1.64	3.83	1.76	2.72
		282	2.31	5.94	3.01	1.85	1.93	3.73	1.63	3.17	1.81	4.14	2.08	3.06
		283	2.82	5.76	3.24	1.7	1.25	3.6	1.43	2.75	1.78	3.81	1.96	3.35
		284	2.16	5.91	3.43	1.45	1.22	3.32	1.62	2.46	1.77	3.86	1.88	2.73
		285	2.16	6.47	3.85	1.39	1.49	1.98	1.57	2.04	1.5	3.8	2.17	3.33
		286	2.11	5.34	4.09	1.49	1.41	2.56	1.61	2.33	1.97	3.94	2.64	3.49
		287	1.77	5.35	3.29	2.04	1.8	4.12	2.33	2.15	1.87	4.01	1.79	3.12
		288	3	4.77	3.5	1.83	1.49	4.1	2.04	2.38	1.78	4.2	2.7	2.83
		289	2.23	4.86	3.1	1.83	1.29	4.24	1.86	2.75	1.95	3.92	1.77	3.04
		290	3.31	4.85	3.76	1.91	1.47	3.92	1.97	2.17	1.91	3.16	1.75	2.69
		291	3.05	4.22	3.87	1.89	1.65	3.8	2.46	2.54	1.65	3.16	1.44	2.69
		292	2.34	4.18	3.86	1.8	1.3	4.35	2.18	2.67	1.78	2.75	1.58	2.92
		293	2.35	4.37	2.96	1.98	1.49	3.39	1.51	3.03	2.04	3.36	1.9	3.77
		294	2.04	4.34	3.64	1.72	1.5	3.64	1.76	2.52	1.82	4.73	1.74	2.74
		295	2.7	5.09	3.29	1.46	1.44	3.76	1.65	2.98	1.92	4.35	1.65	3.04
		296	2.75	3.98	3.33	1.39	1.67	4.2	1.52	2.67	1.87	4.02	1.47	2.98
		297	2.79	4.74	3.48	1.55	1.54	3.64	2.03	3.2	1.53	3.7	1.96	2.73
		298	1.73	3.73	3.4	1.62	1.91	3.42	1.63	2.37	1.69	3.63	1.77	3.04
		299	1.96	4.8	3.24	1.57	1.98	3.77	2.05	2.99	1.55	4.45	2.07	3.46
		300	2.58	4.16	3.39	1.67	1.56	4.07	1.55	2.25	1.53	4.46	1.6	3.17
		301	2.08	4.1	3.45	1.5	1.74	3.05	1.96	2.62	1.48	3.77	1.94	3.41
		302	3.49	4.31	3.59	1.61	1.85	3.51	2.02	2.67	1.67	3.93	1.99	3.39
		303	1.97	4.61	3.76	1.37	1.71	3.93	1.83	2.66	1.93	3.37	1.44	3.12
		304	2.82	4.16	3.72	1.18	1.42	3.73	1.6	2.61	1.95	4.32	1.26	3.39
		305	2.5	4.69	3.65	1.31	1.85	4.08	1.36	2.68	2.04	3.75	1.51	3.19
		306	1.92	5.5	3.45	1.62	1.97	4.02	1.64	3.01	1.88	2.52	1.48	3.16
		307	2.14	4.24	3.63	1.23	1.55	3.57	2.01	2.83	1.67	2.54	1.92	3.29
		308	1.81	4.35	3.85	1.71	1.84	3.29	1.7	2.82	1.95	3.29	1.95	3.01
		309	2.72	4.43	3.67	1.64	1.2	3.93	1.5	3.07	1.39	3.8	1.8	3.44
		310	2.42	4.49	3.78	1.52	1.63	3.94	2.07	3.42	1.62	2.8	1.87	3.36
		311	2.14	4.44	3.53	1.5	1.11	3.5	1.78	2.64	1.72	3.68	2.29	3.27
		312	2.21	4.43	3.85	1.53	1.9	3.97	1.81	3.15	1.52	4.67	1.76	2.67
		313	2.27	4.11	3.67	1.41	1.33	4.43	1.78	2.69	1.35	4.22	1.66	2.69
		314	2.43	4.77	4	1.19	1.53	5.19	1.93	2.61	1.31	4.32	2.14	3.27
		315	3.09	5.35	3.89	1.39	1.37	3.78	1.87	2.56	1.42	4.59	1.94	3.42
		316	3.28	4.37	3.68	1.17	1.25	4.6	1.44	2.57	1.43	4.63	1.48	2.88
		317	3.14	4.83	3.58	1.24	1.72	3.3	1.99	3.13	1.42	5.78	2.03	2.58
		318	1.48	4.03	4.16	1.42	1.78	4.73	1.81	3.06	1.53	5	1.77	2.79
		319	1.91	4.93	4.08	1.43	1.18	4.13	1.77	3.2	1.37	3.99	1.64	3.2
		320	2	4.5	4.07	1.44	1.86	3.89	1.53	3.02	1.48	3.07	1.59	3.61
		321	2.86	4.31	4.06	1.32	1.97	4.2	1.71	2.86	1.46	3.5	1.35	3.41
		322	1.35	4.95	4.16	1.18	1.38	4.47	1.28	3.28	1.34	2.91	1.75	3.78
		323	1.62	4.63	3.94	1.24	1.15	3.7	1.55	2.45	1.42	2.85	1.82	3.5
		324	3.14	5.44	3.77	1.23	2.23	3.87	1.41	3.2	1.28	3.58	1.67	3.26
		325	2.74	5.87	4.12	1.27	1.18	3.6	1.29	3.02	1.66	3.15	1.29	4.02
		326	2.73	4.78	3.73	1.21	1.72	4	1.27	3.05	1.6	3.43	1.39	3.93
		327	1.94	4.58	4.04	1.07	1.52	4.07	1.18	3.21	1.19	3.03	1.2	3.2
		328	2.01	5.26	3.99	1.39	1.48	3.54	1.48	3.06	1.13	3.14	1.81	3.34
		329	2.49	4.14	4.19	1.4	1.47	4.13	1.32	3.07	1.46	2.7	1.69	2.96
		330	2.89	4.6	3.49	1.38	1.26	3.91	1.51	2.6	1.41	2.54	1.43	3.21
		331	3	4.48	3.94	1.22	1.32	4.54	1.3	3.09	1.29	3.61	2.02	2.86
		332	2.77	5.7	3.52	1.34	1.36	4.84	1.36	2.98	1.43	3.21	1.27	3.23
		333	2.24	4.22	3.62	1.39	1.36	4.32	1.57	3.68	1.45	2.78	1.91	2.47
		334	2.4	3.9	2.63	1.39	1.2	3.47	1.77	2.71	1.32	2.82	1.41	3.04
		335	2.13	4.39	3.58	1.58	1.11	3.15	1.52	2.55	1.57	5.09	1.63	2.94
		336	2.23	4.26	3.63	2.36	1.33	4.21	1.91	3.59	1.45	4.62	1.61	3.63
		337	3.42	4.34	3.4	1.76	1.23	3.95	1.72	3.5	1.25	3.72	2.04	3.47
		338	2.23	4.62	3.51	1.78	1.49	4.62	1.69	3.26	1.35	3.81	1.72	2.99
		339	2.08	3.79	3.64	1.92	1.34	3.64	1.67	3.31	1.46	4.02	1.54	3
		340	2.28	4.26	3.43	2.81	1.84	4.15	1.47	3.44	2.11	4.04	1.59	3.11
		341	3.05	4.5	3.35	2.75	1.11	3.79	1.52	3.44	1.62	3.9	1.71	3.11
		342	2.47	4.03	3.33	2.21	1.47	4.05	1.7	3.31	1.28	4.19	1.69	3.71
		343	2.36	4.14	3.76	2.35	1.49	3.31	1.75	3.34	1.16	2.83	1.49	2.87
		344	2.52	5.42	3.44	1.3	1.35	3.84	1.67	2.89	1.4	3.16	1.63	3.49
		345	2.69	4.34	3.67	2.08	1.34	3.54	1.78	2.99	1.36	2.55	1.68	2.97
		346	2.41	4.61	4.05	1.84	1.49	3.65	1.27	2.97	1.41	2.35	2.34	2.82
		347	2.47	4.4	3.87	2.84	1.96	4.32	1.44	3.06	1.21	2.8	2.19	2.91
		348	2.77	4.31	3.6	1.9	1.45	3.81	1.09	3.28	1.42	2.79	1.69	2.87
		349	2.68	3.88	3.02	2.12	1.13	3.64	1.5	3.52	1.25	3.2	2.01	3.17
		350	2.93	4.48	4.18	1.71	1.39	3.62	1.36	3.51	1.66	3.21	1.74	2.97
		351	2.5	3.63	3.19	1.85	1.39	3.42	1.21	3.65	1.41	2.66	1.82	3.28
		352	2.41	4.25	3.62	2.08	1.28	3.17	1.24	3.29	1.54	3.16	2.82	3.1
		353	2.85	4.32	3.3	1.43	1.72	3.73	1.44	3.68	1.47	3.06	1.7	3.27
		354	2.8	4.16	2.8	1.23	1.6	3.41	1.43	3.07	1.29	3.31	2.14	2.75
		355	2.9	5.41	2.4	1.47	1.46	3.84	1.43	3.38	1.45	3.67	2.33	3.53
		356	3.16	4.48	3.36	1.4	1.53	2.67	1.3	2.66	1.44	3.73	1.68	3
		357	2.9	4.39	3.11	1.18	1.45	4.48	1.68	3.38	1.37	1.75	2.14	3.24
		358	3.25	3.18	3.18	1.35	1.27	4.67	1.43	3.3	1.32	1.89	1.8	3.51
		359	2.65	4.3	2.76	1.32	1.28	3.92	1.25	3.09	1.11	2.36	2.02	2.84
		360	3.24	3.79	3.09	1.43	1.45	4.57	1.58	3.52	1.28	1.79	2.05	3.05
		361	2.85	3.75	3.08	1.19	1.36	4.18	1.39	3.87	1.31	3.09	1.84	3.08
		362	4.32	3.59	3.21	1.05	1.61	3.73	1.54	3.48	1.16	2.78	1.61	3.1
		363	3.56	4.55	2.91	1.4	1.33	4.18	1.09	3.52	1.3	3.39	1.91	2.76
		364	3.82	3.52	3.1	1.15	0.9	4.06	1.75	3.96	1.21	2.13	1.9	3.35
		365	2.38	4.2	2.87	1.07	0.95	4.21	1.33	3.44	1.34	2.76	1.95	3.09
		366	2.7	4.42	3.11	1.12	1.66	4.24	1.38	3.94	1.22	2.88	1.85	3.21
		367	2.53	3.58	3.31	1.05	1.18	3.46	1.58	3.43	1.51	2.57	2.06	2.94
		368	2.65	4.14	3.27	1.43	1.12	4.02	1.61	3.08	1.29	3.04	1.82	2.46
		369	2.29	4.41	3.68	1.29	1.33	3.84	1.32	3.75	1.38	3.03	1.67	3.27
		370	2.97	3.51	2.81	1.22	1.19	4.25	1.28	3.85	1.56	2.03	1.94	3.16
		371	3.19	3.76	3.15	1.12	1.57	4.07	1.48	3.3	1.77	2.55	1.7	2.87
		372	3.16	5.86	2.96	1.34	1.74	3.92	1.41	3.45	1.85	2.44	2.02	3.08
		373	2.4	3.9	2.68	2.52	1.26	4.41	1.33	4.01	1.8	2.13	2.33	3.04
		374	2.88	3.92	2.87	1.42	1.48	4.59	1.53	3.34	1.43	2.03	2.37	3.08
		375	2.16	4.47	2.99	1.87	1.36	4.17	1.55	3.57	1.28	1.91	2.42	2.82
		376	1.97	4.92	3.1	1.79	1.31	4.52	1.25	3.37	1.29	1.85	2.46	2.7
		377	1.93	3.62	3.49	1.41	1.47	3.66	1.26	3.09	1.56	2.11	2.37	2.55
		378	2.69	4.46	2.99	1.5	1.52	3.71	1.32	3.63	1.5	1.97	2.01	3.03
		379	2.09	4.16	3.01	1.57	1.32	3.69	1.41	3.45	1.3	1.46	2.39	2.96
		380	1.85	4.14	3.37	1.59	1.24	4.17	1.59	3.63	1.31	1.96	2.1	3.55
		381	2.38	4.07	3.09	1.25	1.38	4.24	1.23	3.86	1.57	2.3	1.97	2.73
		382	1.35	4.5	3.66	1.46	1.42	4.52	1.32	3.18	1.14	1.98	2.58	3.23
		383	2.2	5.07	3.15	1.39	1.3	4.15	1.43	3.57	1.49	2.17	2.14	2.83
		384	1.95	4.2	2.85	1.55	1.59	4.04	1.52	3.77	1.35	2.47	2.08	3.35
		385	1.72	4.31	3.6	1.68	1.27	3.49	1.47	3.67	1.45	1.78	2.22	2.69
		386	2.28	3.35	2.97	1.43	1.51	4.43	1.32	3.73	1.45	2.06	2.39	2.78
		387	1.82	4.23	3.29	1.38	1.74	3.79	1.26	3.38	1.36	1.25	2.57	2.59
		388	2.24	5.03	3.72	1.41	1.51	4.54	1.39	3.21	1.28	1.82	2.55	3
		389	2.39	4.04	2.47	1.65	1.45	4.09	1.31	3.85	1.33	2.17	1.87	2.95
		390	2.42	4.81	2.66	1.49	1.5	4.5	1.68	3.11	1.52	2.48	2.08	2.93
		391	2.08	4.2	2.78	1.39	1.17	2.2	1.48	3.17	1.47	1.61	1.59	2.85
		392	2.23	4.12	3.76	1.39	1.16	4.15	1.6	3.46	1.35	1.41	1.77	2.74
		393	2.12	3.77	2.64	1.44	1.31	4	1.44	2.94	1.67	1.64	2.33	2.82
		394	2.03	4.58	2.78	1.55	1.17	3.92	1.39	3.41	1.08	1.22	2.29	2.71
		395	2.51	5.31	3.45	1.34	1.31	3.96	1.4	3.26	1.35	1.56	2.37	3.01
		396	1.96	3.87	3.89	1.8	1.43	3.5	1.28	3.22	1.49	1.66	2	2.79
		397	3.28	4.68	3.35	1.5	1.21	4.11	1.26	3.02	1.51	1.05	1.81	3.1
		398	3.27	3.87	2.99	1.28	1.4	2.91	1.56	3.4	1.37	1.67	1.94	2.5
		399	2.68	4.65	3.49	1.42	1.57	3.86	1.46	3.44	1.29	2.09	1.81	3.19
		400	1.94	4.44	5.04	1.34	1.15	2.9	1.56	3.47	1.22	1.4	1.79	2.85
		401	2.04	3.87	4.39	1.3	2.29	3.57	1.56	3.4	1.4	2.09	2	2.68
		402	2.36	5.32	4.75	1.78	1.94	3.32	1.76	3.64	1.45	2.05	2.57	2.96
		403	1.84	5.06	3.9	1.25	1.22	4.03	1.37	4.02	1.51	1.2	1.95	2.87
		404	1.62	4.95	3.84	1.08	1.33	4.1	1.35	3.77	1.67	1.77	2.2	2.71
		405	1.74	4.09	4.11	1.56	1.3	4.31	1.3	3.54	1.58	2.1	2.15	2.61
		406	1.62	3.55	3.13	1.65	1.71	4.32	1.43	3.64	1.76	1.71	2.24	2.65
		407	1.9	4.52	4.35	2.03	1.24	3.15	1.58	3.32	1.62	1.48	2.02	2.81
		408	2.6	4.47	3.74	1.28	1.44	4.28	1.52	4.12	1.42	1.48	2.1	2.78
		409	2.19	4.5	3.48	1.47	1.18	2.69	1.47	3.83	1.55	2.31	1.56	3.31
		410	2.21	4.21	3.45	1.52	1.33	4.28	1.74	3.23	1.34	1.62	1.74	2.64
		411	2.22	5.33	3.7	1.37	1.41	2.55	1.39	3.39	1.52	1.98	1.87	2.64
		412	2.17	4.5	3.75	1.52	1.32	3.19	1.47	3.97	1.17	1.48	2.17	2.63
		413	4	4.61	3.73	1.83	1.62	2.78	1.83	3.6	1.53	2.06	2.04	3.18
		414	2.16	4.94	4.19	1.56	1.87	3.19	1.73	3.33	1.23	1.74	2.09	2.7
		415	2.46	4.32	3.41	1.57	1.37	2.33	1.94	3.92	1.25	1.49	2.3	3.03
		416	2.87	4.04	3.27	1.15	1.23	2.26	1.48	4.71	1.45	1.8	2.32	4.35
		417	2.73	4.26	3.69	1.39	1.15	3.64	1.56	4.35	1.22	2.33	1.92	3.13
		418	2.16	5.28	3.37	1.6	1.27	3.07	1.37	4.81	0.95	2.25	1.68	2.74
		419	2.98	4.78	3.86	1.13	1.12	3.35	1.32	5.11	1.33	1.54	2.26	2.84
		420	3.89	5.08	3.4	1.12	1.23	3.15	1.63	3.72	1.48	1.63	1.97	2.71
		421	2.91	4.73	3.44	1.53	1.43	2.79	1.52	3.45	1.54	1.62	1.69	2.7
		422	3.71	3.87	3.67	1.28	1.6	2.74	1.37	4.14	1.49	1.59	1.99	2.84
		423	2.85	4.06	4.45	1.35	1.39	2.82	1.97	4.28	1.76	3.34	1.62	3.34
		424	2.72	4.18	4.31	1.29	1.36	2.73	1.47	4.08	1.66	1.21	2.48	2.42
		425	3.15	4.2	3.73	1.44	1.23	2.81	1.6	4.49	1.37	1.86	3.2	2.51
		426	2.97	4.43	3.19	1.34	1.29	2.78	1.39	4.36	1.34	1.48	2.62	2.89
		427	3.32	3.92	3.43	1.52	1.33	3.06	1.37	4.31	1.24	2.16	2.37	3.06
		428	2.62	3.7	3.73	1.24	1.54	2.54	1.5	3.94	0.96	1.68	2.72	2.67
		429	3.17	3.83	3.74	1.26	1.25	2.94	1.56	4.2	1.12	2.25	2.51	2.43
		430	2.79	4.76	3.02	1.28	1.43	2.96	1.27	4	1.16	1.95	2.28	3.25
		431	2.66	4.51	3.16	1.47	1.37	2.61	1.39	4.07	1.12	1.96	2.44	2.94
		432	2.42	3.87	3.78	1.09	1.57	2.73	1.59	3.94	1.04	2.05	2.4	2.74
		433	2.72	4.27	3.37	1.16	2.25	3.64	1.63	4.26	1.08	1.99	2.58	2.71
		434	2.46	4.64	2.7	1.23	1.4	3.51	1.72	4	1.43	2.29	2.45	2.72
		435	2.15	5.02	3.33	1.25	1.06	2.34	1.24	3.48	1.29	2.25	2.48	3.41
		436	3.55	4.81	2.73	1.32	1.18	2.95	1.28	4.14	1.2	2.28	2.26	2.76
		437	3.5	4.02	3.09	1.3	1.43	3.12	1.24	3.44	1.16	1.87	2.25	2.68
		438	2.58	4.67	3.17	1.18	1.72	2.82	1.54	3.33	1.42	2.43	2.51	3.42
		439	2.84	4.14	3.26	1.48	1.26	2.89	1.52	3.32	1.28	1.45	2.51	2.83
		440	3.02	4.32	3.24	1.32	1.37	2.71	1.35	4.18	1.24	2.48	2.36	2.78
		441	3.88	4.32	3.41	1.32	1.36	2.66	1.72	3.94	1.24	2.48	2.43	3.51
		442	3.89	4.77	3.12	1.44	1.34	3.1	1.47	4.05	1.29	3.03	2.26	2.98
		443	3.68	4.32	2.93	1.13	1.3	2.55	1.95	4.21	1.11	2.5	2.25	3.46
		444	3.02	4.51	2.63	1.81	1.32	4	1.49	4.22	1.3	2.25	2.29	2.63
		445	3.35	4.98	3.93	1.39	1.43	2.84	1.33	3.89	1.31	2.92	2.14	2.64
		446	3.58	4.61	3.41	1.43	1.4	3.05	1.25	3.49	1.22	2.88	2.47	3.44
		447	3.94	4.44	3.06	1.36	1.22	2.69	1.48	3.8	1.21	2.42	2.05	3.28
		448	3.29	3.87	2.96	1.66	1.21	2.73	1.32	3.59	1.51	2.12	2.13	3.21
		449	2.67	5.03	3.19	1.82	1.36	2.66	1.25	3.18	1.65	2.8	2.14	3.16
		450	3.61	5.02	3.22	1.53	1.23	2.77	1.61	3.16	1.46	2.41	2.38	3.05
		451	2.95	3.9	2.93	1.73	1.38	2.73	1.63	4.14	1.56	2.29	2.57	3.46
		452	3.91	4.06	2.38	2.37	1.46	2.66	1.58	4.42	1.65	2.46	2.17	2.89
		453	3.37	4.55	2.37	1.7	1.64	2.6	0.99	3.96	1.21	2.32	2.47	2.95
		454	3.63	3.82	2.71	1.73	1.31	2.67	1.63	4.15	1.54	2.21	2.18	2.44
		455	3.92	4.69	2.89	2.14	1.32	2.24	1.53	4.17	1.28	2.48	2.34	2.91
		456	3.24	4.25	2.93	1.96	1.16	2.86	1.61	4.41	1.5	2.39	2.21	3.05
		457	4.34	4.5	3.25	1.93	1.16	2.41	1.69	3.99	1.14	2.23	2.18	2.92
		458	3.67	4.33	2.84	2.03	1.7	2.78	1.59	2.93	1.45	2.41	2.33	3.48
		459	3.65	4.6	2.75	1.93	1.62	2.93	1.16	3.82	1.42	2.32	2.7	3.23
		460	3.82	5.11	2.69	2.07	1.22	3.17	1.36	3.43	1.07	2.1	2.55	3.28
		461	4.52	3.96	3.4	1.86	1.33	3.57	1.27	3.82	1.26	2.31	2.31	3.27
		462	4.11	5.36	2.62	1.53	1.47	2.62	1.3	3.88	1.2	2.38	2.35	3.42
		463	3.26	3.95	2.54	1.86	1.32	3.28	1.38	3.12	1.43	1.97	2.38	3.48
		464	3.57	3.39	2.82	1.42	1.43	2.84	1.23	3.6	1.42	2.59	2.31	2.78
		465	3.14	5.09	3.25	1.51	1.25	2.57	1.12	3.55	1.35	1.85	2.38	2.91
		466	2.34	5.02	3.28	1.79	2.18	2.98	1.35	3.21	1.36	1.92	2.6	3.2
		467	3.84	4.93	3.14	1.73	1.16	3.53	0.93	3.42	1.08	1.76	1.98	3.18
		468	2.6	4.06	3.39	1.77	1.97	2.69	1.47	3.51	1.29	1.85	2.13	2.41
		469	4.26	5.21	3.32	3.08	2.12	2.98	1.49	3.95	1.06	2.11	2.38	2.67
		470	3.44	3.94	3.36	1.64	2.07	3.47	1.03	3.21	1.54	1.65	2.25	3.2
		471	2.97	4.06	2.7	1.58	2.35	3.53	1	3.28	1.34	1.65	2.28	2.47
		472	2.93	5.24	2.93	1.18	2.96	2.98	1.11	3.55	1.19	2.14	2.38	2.45
		473	3.18	5.72	2.9	1.4	2.83	3.95	1.24	3.2	1.39	2.09	2.19	3.12
		474	3.21	6.58	2.75	1.64	1.92	4.57	1.02	3.79	1.47	1.46	2.2	3.08
		475	3.57	4.65	2.62	1.49	2.05	3.52	1.12	3.53	1.17	2.09	2.44	3.28
		476	2.6	4.19	2.79	1.54	2.92	4.38	1.42	3.6	1.14	2.25	2.49	2.34
		477	3.64	4.51	2.86	1.57	4.41	2.85	1.5	3.74	1.45	1.79	2.45	2.86
		478	3.2	4.63	2.48	1.7	3.91	3.43	1.36	2.95	1.22	1.77	2.58	3.24
		479	4.18	4.61	2.53	1.9	4.49	2.76	1.64	3.43	1.35	1.91	2.53	3.15
		480	2.93	4.7	2.59	1.51	3.4	3.87	1.95	3.85	1.41	2.37	2.52	3.02
		481	3.94	4.19	3.57	1.3	4.36	3.95	1.33	3.39	1.1	1.8	2.62	2.84
		482	4.79	4.2	2.7	1.54	1.43	3.95	1.66	3.27	1.15	1.82	2.64	3.82
		483	3.66	4.63	2.64	1.53	1.59	3.92	1.91	3.7	1.34	1.6	2.72	3.13
		484	3.13	5.02	2.95	1.18	1.38	4.43	1.87	3.84	1.18	2.02	2.59	3.64
		485	2.97	4.33	1.94	1.66	1.37	3.46	1.49	3.03	1.45	2	2.67	3.01
		486	3.44	4.53	2.44	2.09	1.55	3.24	0.95	2.93	1.5	1.94	2.4	3.57
		487	4.42	4.68	2.22	1.48	1.28	2.27	0.93	2.63	1.55	2.1	2.37	3.35
		488	4.65	4.71	2.03	1.19	1.39	2.25	0.72	2.69	1.08	1.58	2.51	3.23
		489	4.75	4.1	2.23	1.29	1.2	2.91	1.21	3.28	1.14	2.51	2.85	3
		490	3.94	4.19	2.53	2.28	1.44	2.87	1.26	5.24	1.44	2.26	2.35	3.37
		491	2	4.09	2.83	1.45	1.15	2.83	1.83	3.19	1.22	3.92	2.8	3
		492	1.81	3.7	3.66	0.89	1.42	2.78	1.24	3.5	1.56	2.34	2.47	2.58
		493	2.61	4.75	3.19	1.62	1.27	2.6	1.47	2.76	1.24	4.53	2.24	2.99
		494	2.91	4.8	2.29	1.24	1.39	2.88	1.5	3.04	1.39	3.55	2.19	3.34
		495	2.55	3.97	3.39	1.39	1.35	2.68	1.45	2.69	1.2	2.5	2.38	3.05
		496	2.52	4.09	3.96	1.42	1.91	2.61	1.31	2.85	1.45	1.97	2.2	2.49
		497	3.64	4.96	2.58	1.55	1.34	3.08	1.51	3.04	1.39	2.89	1.98	2.49
		498	2.9	3.74	3.01	2.52	1.51	2.51	1.41	2.9	1.36	3.3	2.56	2.63
		499	2.97	3.98	2.77	1.5	1.42	3.21	0.88	3.21	1.46	2.88	2.6	2.86
		500	3.11	4.27	2.79	1.16	1.25	3.15	1.01	2.54	1.16	3.09	2.38	2.52
		501	4.03	4.1	2.98	1.42	1.66	4.24	1.68	3.8	1.24	3.32	2.09	3.17
		502	3.3	4.33	2.54	2.13	1.88	2	1.14	3.6	1.26	3.21	2.45	3.2
		503	2.81	3.95	3.2	1.44	1.52	2.8	1.98	3.18	1.22	3.26	2.3	2.98
		504	2.67	4.08	3.23	1.68	1.15	2.61	1.33	2.64	1	2.26	2.3	2.83
		505	2.99	4.25	2.37	1.59	2.15	2.67	1.09	3.02	1.25	3.41	2.26	2.64
		506	3.49	4.21	1.57	1.33	1.73	2.57	1.3	2.54	1.19	1.84	1.95	3.19
		507	2.76	4.4	2.94	1.62	2.24	3.11	1.22	3.26	1.17	1.69	2.36	3.52
		508	3.5	4.18	2.75	1.31	1.83	2.81	0.97	2.72	1.12	1.5	2.37	2.96
		509	2.48	4.47	2.81	1.46	1.58	2.84	1.42	2.53	1.26	1.8	2.16	3.1
		510	3.29	3.95	3.39	1.45	1.56	3.27	1.23	3.1	1.26	1.84	3.1	3.14
		511	3.52	3.59	3.23	1.76	1.78	2.88	1.28	2.82	1.48	2.38	2.74	3.21
		512	4.38	4.86	3.18	1.59	1.44	3	1.47	2.49	1.53	1.77	2.5	2.99
		513	3.3	3.63	2.65	1.62	1.64	2.97	0.99	2.59	1.18	1.74	2.53	3.14
		514	3.11	3.61	2.63	1.66	2.96	3.42	0.97	2.6	1.1	1.2	2.26	3.03
		515	3.05	4.34	3.08	1.41	1.66	3.11	1.1	2.82	1.34	2.12	2.57	2.96
		516	3.53	5.12	3.43	1.48	1.82	3.72	1.2	2.42	1.42	2.23	2.46	3.29
		517	2.17	3.95	3.12	1.93	1.36	3.27	1.16	2.59	1.52	2.45	2.69	3.24
		518	2.72	4.44	2.77	1.65	1.48	3.15	1.35	2.49	1.51	2.35	2.47	3.17
		519	3.26	4.45	2.95	1.55	1.22	3.45	1.69	2.55	1.21	1.99	2.32	3.37
		520	3.51	3.93	2.72	1.39	1.5	3.52	1.54	2.53	1.3	1.97	1.93	3.5
		521	4.02	4.19	2.53	1.8	1.83	3.11	1.55	2.33	1.06	1.79	2.56	2.59
		522	3.28	4.26	3.15	1.64	1.94	2.95	1.8	2.57	1.23	1.54	2.4	3.45
		523	3.31	3.88	3.08	1.86	1.74	3.38	1.56	2.54	1.38	1.86	2.52	4.56
		524	3.61	4.55	2.82	1.41	2.14	3.54	1.54	2.69	1.3	2.17	1.99	3.21
		525	2.59	4.76	3.11	2.06	1.43	3.21	1.06	2.31	1.14	2.06	2.26	2.92
		526	3.46	3.94	2.81	1.69	1.28	2.95	1.8	2.24	1.05	2.33	2.33	3.17
		527	3.28	4.09	2.97	1.33	1.74	3.07	1.59	2.87	1.22	2.23	1.85	3.14
		528	2.87	4.25	2.84	1.5	5.83	2.83	1.65	2.25	1.31	1.74	2.49	2.83
		529	2.4	7.68	2.74	2.13	4.7	3.21	1.58	1.97	1.03	2.36	2.56	2.89
		530	3.9	4.84	3.48	1.61	7.29	3.3	1.41	2.2	1.43	2.42	2.47	3.22
		531	2.85	4.07	3.46	1.58	6.27	2.75	1.6	2.33	1.23	2.17	2.06	3.31
		532	4.07	5.35	3.46	1.63	5.24	3.23	1.4	2.38	1.31	2.31	2.74	3.05
		533	3.85	4.09	3.66	1.51	8.72	2.2	1.67	2.32	1.46	2.5	2.28	2.42
		534	2.55	4.03	3.5	1.8	10.22	2.79	1.61	2.14	1.01	2.28	2.12	2.99
		535	2.54	4.02	3.56	2.46	8.48	2.53	1.35	2.14	1.47	2.66	1.94	2.87
		536	4.1	5.23	3.76	1.45	9.07	2.99	1.62	2.3	1.32	2.3	2.26	2.68
		537	3.7	4.13	3.37	1.29	10.13	2.86	1.26	2.36	1.46	2.36	2.37	3
		538	3.25	4.41	3.34	1.52	8.82	3.4	1.48	2.32	1.35	1.77	2.71	3.04
		539	2.83	4.74	3.48	1.42	9.3	3.06	1.7	2.66	1.45	1.49	2.1	3.42
		540	2.73	4.32	3.72	1.36	7.11	3.09	1.58	2.67	0.98	2.04	2.68	3.04
		541	1.61	4.67	3.02	1.27	5.65	2.84	0.92	2.6	1.05	1.99	2.01	3.08
		542	2.89	4.4	3.54	1.35	7.84	2.73	0.81	2.3	1.34	1.72	2.53	3.06
		543	2.05	3.84	3.5	1.3	6.72	3.14	0.9	1.98	1.27	1.93	2.63	3.23
		544	1.99	4.37	4.21	1	6.64	2.95	1.14	1.92	1.45	2.37	1.96	3.38
		545	1.99	5.08	3.4	1.87	8.69	3.2	1.31	1.46	1.56	1.79	1.96	2.67
		546	1.41	4.01	3.47	1.54	7.24	3.01	1.22	2.29	1.19	1.97	2.39	2.55
		547	1.35	3.86	3.86	1.41	7.73	2.79	1.08	2.43	1.05	2.42	2.56	3.09
		548	2.85	5.05	3.96	1.45	7.22	3.12	0.86	2.41	1.41	1.61	2.23	3.14
		549	2.1	5.4	4.06	1.61	7.99	3.14	0.99	2.61	1.14	1.64	2.63	2.98
		550	1.67	4.62	3.54	1.48	8.56	3.07	0.99	2.75	1.54	1.87	2.63	3.33
		551	1.53	4.85	3.4	1.57	9.37	3.31	0.85	2.74	1.28	2.48	2.57	3.5
		552	1.98	4.02	4.17	1.5	11.3	3.2	2.24	2.56	1.37	2.73	2.29	2.81
		553	1.49	4.55	3.76	1.41	9.7	2.67	1.18	2.55	1.36	2.12	1.65	3.18
		554	1.84	5.14	3.45	1.32	9.09	3.47	1.33	2.68	1.4	2.08	2.04	2.98
		555	1.75	4.8	3.52	0.98	9.95	3.52	2.44	2.47	1.18	2.58	2.19	3.47
		556	2.52	3.64	3.51	1.54	11.38	3.75	1.46	2.34	1.49	2.45	2.37	2.71
		557	1.84	3.55	3.47	1.27	21.12	3.7	1.09	2.54	1.2	2.26	2.65	3.44
		558	2.38	4.62	3.26	1.55	54.72	4.32	1.28	2.91	1.27	2.29	2.35	2.86
		559	2.21	4.56	3.43	2.11	53.59	3.82	1.41	2.35	1.39	2.01	2.31	3.17
		560	2.38	4.89	3.96	1.35	70.81	3.96	0.98	2.45	1.17	1.8	2.22	3.41
		561	1.8	4.72	4	1.65	49.4	3.68	1.95	2.59	1.19	2.73	2.29	2.89
		562	2.25	4.8	3.59	1.01	69.72	4.03	0.92	2.6	1.37	2.19	2.12	2.95
		563	2.85	4.38	3.84	2.04	45.75	4.13	1.17	2.64	1.27	2.18	2.5	2.64
		564	2.21	4.5	3.75	1.45	56.75	4.17	1.47	2.41	1.31	2.15	2.38	2.58
		565	2.22	3.45	3.42	1.27	57.02	4.61	0.91	1.79	1.22	2.56	2.46	2.67
		566	2.26	3.94	3.88	1.86	46.24	3.82	1.19	2.15	0.92	2.41	2.61	3.33
		567	2.22	4.22	3.87	1.76	46.64	3.68	1.06	2.32	1.1	3.1	2.2	3.9
		568	2.03	4.57	3.95	1.48	43.75	4.27	0.91	2.54	1.19	2.49	2.41	3.19
		569	1.98	5.73	3.56	1.21	58.42	3.56	1.11	1.66	1.27	2.14	2.8	2.46
		570	2.05	4.42	3.73	1.13	46.53	4.18	0.92	2.16	1.31	2.43	2.57	3.11
		571	2.07	5.57	3.62	1.91	34.7	4.21	1.12	2.3	1.13	3.08	2.88	3.58
		572	2.05	5.25	3.8	1.53	45.83	3.67	0.95	2.18	1.29	2.42	2.14	3.3
		573	1.78	4.97	3.36	1.69	35.25	3.35	1.19	2.24	1.25	2.9	2.16	3.41
		574	1.78	4.41	3.68	1.53	59.8	3.66	0.91	2.06	1.4	2.53	2.28	3.37
		575	1.58	4.01	3.06	1.69	46.99	3.78	1.09	2.37	1.64	2.27	2.22	3.19
		576	1.84	4.77	2.73	1.65	54.43	4.15	0.81	2.07	1.18	2.5	2.58	3.17
		577	1.49	4.19	3.28	1.89	54.47	4.38	0.67	2.79	1.39	3.29	2.27	3.27
		578	1.91	3.75	3.42	1.59	50.6	2.87	1.01	3.06	0.99	3.01	2.47	2.97
		579	1.83	4.18	2.81	1.34	49.43	3.74	1.2	2.92	1.23	2.2	2.3	3.07
		580	1.97	3.78	3.6	1.02	58.72	3.96	1.29	1.68	1.35	2.21	2.5	2.77
		581	1.81	4.06	3.53	1.27	55.11	4.3	0.74	2.49	1.44	2.37	2.86	2.89
		582	1.32	4.04	3.56	1.29	50.18	3.55	1.8	2.38	1.53	2.36	2.96	2.82
		583	1.28	4.52	3.65	1.54	51.14	3.01	1.15	2.61	1.38	2.69	2.42	3.46
		584	1.85	3.71	3.25	1.1	41.23	2.64	1.06	2.27	1.04	2.32	2.89	3
		585	1.25	3.96	3.8	1.6	35.97	3.09	1.45	2.64	1.35	2.12	2.69	3.13
		586	1.73	3.16	2.72	1.16	37.72	3.01	2.14	2.27	1.48	2.12	1.95	3.38
		587	1.47	3.78	3.84	1.23	46.68	3.4	1.33	2.47	1.37	2.01	2.07	2.71
		588	1.43	4.04	4.35	1.51	33.31	3.23	1.36	2.59	1.3	2.59	2.52	3.06
		589	1.62	4.25	2.8	1.16	34.34	3.25	0.6	2.88	1.34	2.59	2.55	3.5
		590	1.32	3.95	3.49	1.06	33.82	2.79	0.97	2.58	1.24	2.7	2.71	2.98
		591	1.79	3.85	3.6	1.74	36.79	3	0.99	2.06	1.61	2.73	2.08	3.08
		592	1.52	4.44	3.03	1.22	36.26	2.89	1.06	1.94	1.16	2.1	2.4	3.46
		593	1.11	3.79	3.05	1.33	39.73	2.89	1.06	1.86	1.11	2.77	2.45	3.45
		594	1.05	4.03	3.32	1.35	41.43	3.26	1.13	2.24	1.41	2.18	2.02	2.92
		595	1.17	4.05	3.08	1.26	54.62	2.8	0.93	1.88	1.54	2.23	2.24	3.38
		596	2.53	4.2	3.11	1.31	41.05	3.07	0.93	1.34	1.34	2.68	2.14	2.78
		597	1.26	4.28	2.47	1.23	30.26	2.63	1.23	1.32	1.27	2.5	2.17	2.91
		598	1.8	4.03	3.07	0.96	31.75	2.7	0.65	2.12	1.34	2.12	2.1	3.28
		599	1.1	3.86	2.79	1.08	48.73	2.48	1.06	2.26	1.27	2.27	1.99	2.97
		600	1.7	4.24	2.9	1.06	39.3	2.67	1.6	2.34	1.29	2.25	2.07	3
		601	1.85	4.14	2.35	1.86	30.34	2.84	1.68	2.41	1.36	2.76	2.16	2.97
		602	1.68	3.7	2.26	1.13	48.52	3.03	1.97	2.57	1.24	2.12	1.68	2.99
		603	2.56	3.86	3.17	0.99	43.4	2.83	1.69	2.5	1.28	2.6	1.81	3.13
		604	2.77	4.2	2.33	1.14	42.04	2.65	1.75	2.62	1.28	2.57	2.32	3.47
		605	1.5	3.89	3.45	1.2	33.82	2.87	1.6	2.6	1.13	2.48	1.55	2.99
		606	1.32	3.71	3.53	1.47	35.55	2.6	1.54	2.37	1.2	2.47	1.85	2.81
		607	1.32	4.31	3.08	1.06	37.02	4.46	1.68	2.47	1.24	2.12	1.69	2.99
		608	1.42	4.05	3.77	0.9	36.71	2.71	1.85	2.67	1.28	2.37	1.76	2.86
		609	1.44	3.8	2.67	1.02	37.15	3.08	1.72	2.27	1.36	2	1.93	2.87
		610	1.6	4.26	3.43	1.37	37.46	2.98	1.75	2.41	1.22	2.16	1.62	3.25
		611	1.66	3.82	3.51	1.46	37.01	2.83	1.5	2.52	1.43	1.97	1.53	3.24
		612	1.24	4.56	3.46	1.32	36.5	3.14	1.59	2.33	1.26	3.84	2.23	2.95
		613	1.38	4.27	3.02	1.23	34.45	2.78	1.6	2.43	1.18	2.15	2.02	2.84
		614	1.68	4.51	2.95	0.95	37.65	3.15	1.75	2.31	1.17	2.3	1.85	2.66
		615	2.03	4.25	3.02	1.12	35.36	2.92	1.36	2.15	1.32	2.88	1.72	2.6
		616	1.52	4.48	2.83	1.33	33.55	2.84	1.58	2.49	1.27	3.58	1.98	3.36
		617	1.92	4.01	3.02	1.42	34.66	2.65	1.69	2.31	1.05	2.81	1.96	3.59
		618	1.43	4.14	2.73	1.45	42.94	2.31	1.61	2.22	1.25	2.92	2.07	4.28
		619	1.91	3.88	2.27	1.33	36.29	2.41	1.5	2.44	1.42	1.68	1.94	4.06
		620	2.18	3.72	3.52	1.71	43.33	2.91	1.69	2.56	1.04	2.14	1.52	2.99
		621	1.59	4.75	3.25	1.46	39.28	1.97	1.51	2.68	1.39	2.54	2.48	3.04
		622	1.42	4.63	3.56	1.66	60.99	2.77	1.48	2.65	1.32	1.92	2.12	3.3
		623	1.72	4.18	2.74	1.38	41.23	2.89	1.48	2.49	1.19	2.29	1.81	2.97
		624	2.08	3.88	3.41	1.04	49.03	3.72	1.62	2.2	1.44	2.56	1.97	4.02
		625	1.44	3.85	3.28	1.5	65.04	3.82	1.55	2.35	1.34	2.46	1.41	2.62
		626	1.3	3.9	4.11	1.06	49.08	2.92	1.57	1.78	1.22	3.31	1.74	2.93
		627	1.1	4.05	3.03	1.61	45.14	2.89	1.91	2.07	1.44	2.92	1.8	2.98
		628	2.73	4.77	3.31	1.25	38.7	3.69	1.6	2.09	1.57	3.2	1.86	3.03
		629	1.78	4.45	3.22	1.27	38.97	3.03	1.61	1.95	1.3	2.92	1.69	3.25
		630	1.49	4.57	3.89	1.22	41.47	2.54	1.54	2.26	1.46	2.61	1.99	3.04
		631	1.49	4.39	2.96	1.57	39.48	3.07	1.55	1.74	1.98	2.76	1.93	2.85
		632	2.67	4.52	3.71	1.55	42.3	3.07	1.49	2.57	1.4	2.57	2.3	2.36
		633	3.04	5.12	3.47	1.69	42.1	3.17	1.54	2.22	1.47	2.79	1.87	2.57
		634	2.19	4.62	3.01	1.49	43.82	2.73	1.69	2.34	1.35	3.36	1.85	3.06
		635	2.25	4.17	3.48	1.52	44.07	2.9	1.9	2.26	1.62	3.37	2	2.95
		636	2.4	5.02	2.94	1.44	42.85	3.46	2.6	2.58	1.63	1.77	1.86	2.78
		637	1.81	4.25	2.96	1.18	42.17	3.19	1.63	2.36	1.79	3.63	1.84	2.48
		638	1.37	4.71	2.82	1.36	45.27	2.64	1.49	2	1.61	3.58	2.26	2.96
		639	1.32	6.7	3.16	1.64	51.53	4.07	1.42	2.27	1.3	3.94	1.92	2.27
		640	1.16	5.63	2.89	1.48	46.35	4.89	1.44	2.6	1.63	3.36	2.16	1.98
		641	1.22	4.98	2.8	1.56	45.64	4.38	2.21	2.5	1.55	3.85	1.86	2.42
		642	1.59	6.05	2.43	2.08	51.58	2.87	1.46	2.32	1.35	4.66	2.22	2.8
		643	1.34	5.93	2.92	1.29	43.49	3.56	1.54	2.72	1.35	3.23	1.94	2.58
		644	1.4	7.18	3.34	1.37	58.1	3.17	1.76	2.34	1.62	4.37	2.08	2.81
		645	1.45	6.87	3.08	1.4	58.14	1.91	1.66	2.16	1.41	3.66	1.92	3.04
		646	1.86	6.66	2.98	1.75	67.06	2.68	1.62	2.62	1.6	3.54	2.41	3.93
		647	1.73	7.04	2.9	1.5	32.56	2.77	1.62	2.48	1.51	3.73	1.77	3.27
		648	1.4	6.24	2.83	1.89	50.63	2.7	1.67	2.18	1.53	3.95	1.88	2.57
		649	1.4	5.87	3.01	1.74	35.3	2.41	1.63	2.79	1.41	4.21	1.43	2.94
		650	2.02	6.5	2.98	1.51	35.06	2.96	1.48	1.93	1.42	4.1	1.89	3.17
		651	1.5	6.78	2.91	1.5	35.28	2.66	1.61	2.28	1.26	4.51	1.49	3.05
		652	1.52	4.81	3.15	1.65	36.15	2.89	1.78	2.19	1.16	3.94	1.97	3.72
		653	1.56	7.18	2.92	1.49	35.96	3.07	1.5	2.05	1.57	3.37	1.82	3.2
		654	1.7	7.25	3.24	1.43	34.11	3.14	1.3	2.05	1.59	5.3	1.94	2.79
		655	1.38	5.62	2.82	1.8	34.27	2.52	0.73	2.07	1.48	4.13	2.29	3.5
		656	1.28	5.77	3.03	1.7	35.33	2.82	1.18	2.45	1.76	3.69	1.73	2.88
		657	1.7	6.4	2.82	1.75	32.47	3.1	1.05	2.41	1.2	4.36	1.93	2.55
		658	1.63	5.76	2.19	3.96	33.29	3.29	1.04	2.29	1.38	4.07	1.91	2.87
		659	1.48	5.92	2.6	5.09	30.67	2.83	1.16	2.76	1.36	4.27	1.68	3.38
		660	1.27	6.22	2.81	5.34	31.39	3.11	1.03	2.31	1.64	4.66	1.89	2.73
		661	1.28	5.7	3.1	4.3	30.99	3.28	0.97	2.38	1.75	5.27	1.95	2.75
		662	1.24	6.1	3.07	4.2	31.08	3.11	1.41	2.39	1.48	4.68	1.95	2.59
		663	1.58	6.12	3.2	3.87	31.03	2.84	2.07	2.69	1.52	4.41	1.91	2.81
		664	1.54	5.88	2.94	3.82	30.73	2.83	1.28	2.24	1.6	4.72	1.74	3.5
		665	1.39	6.13	3.32	5.03	31.04	3.05	1.44	1.72	1.34	4.92	1.7	3.12
		666	1.66	6.32	3.32	4.59	31.88	4.41	1.05	2.04	1.82	4.74	1.79	3.17
		667	1	6	3.88	5.14	30.64	3.56	1.35	2.07	1.68	5.06	2.28	2.72
		668	1.47	6.52	3.42	4.92	31.02	2.75	0.91	2.12	1.49	4.83	1.97	3.28
		669	1.2	6.49	3.21	4.55	33.12	3.03	0.83	1.79	1.52	4.87	2.2	2.93
		670	1.84	5.71	3.3	6.05	30.97	3.12	1.58	2.12	1.26	5.17	2.05	2.92
		671	1.51	5.54	3.48	5.39	31.74	2.71	1.45	2.38	1.55	4.9	2.24	2.88
		672	1.52	6.07	3.41	4.52	31.42	2.5	1.45	2.32	1.3	3.68	2.11	2.96
		673	1.74	6.06	3.86	4.8	30.8	3.49	1.85	1.97	1.48	4.43	2	3.01
		674	1.69	5.92	3.19	4.69	30.72	3.45	0.86	2.17	1	4.8	2.19	3.21
		675	1.36	4.74	3.41	4.83	32.28	3.29	1.05	2.74	1.27	4.39	2.36	2.89
		676	1.8	5.15	2.88	4.34	30.74	4.38	0.81	2.44	1.39	4.63	2.1	2.86
		677	1.83	4.99	2.81	4.69	31.2	3.06	0.79	2.16	1.15	4.23	2.24	2.68
		678	1.84	4.32	2.94	2.92	32.14	2.78	1.24	1.9	1.54	4.5	1.97	2.68
		679	1.96	5.26	2.71	1.42	34.42	3.26	0.87	2.27	1.4	4.16	1.97	3.03
		680	2.08	4.73	3.29	2.86	38.24	4.09	1.19	2.58	1.38	4.29	2.06	3.47
		681	1.82	4.64	3.36	2.68	35.69	3.8	0.78	2.12	1.42	4.17	2.03	2.77
		682	1.28	4.84	3.16	1.38	38.26	4.07	0.56	2.17	1.46	4.32	2.05	2.46
		683	1.52	4.6	3.24	1.92	36.37	3.21	1.02	2.23	1.47	4.47	1.72	2.9
		684	1.99	4.4	3.47	2.11	36.87	3.79	1.09	2.01	1.26	5.02	1.83	2.8
		685	1.6	4.67	2.26	1.44	34.39	3.31	0.99	2.82	1.89	3.7	1.87	2.65
		686	1.3	4.65	3	2.28	35.34	4.07	1.29	2.16	1.64	4.97	1.99	3.19
		687	1.51	4.58	2.5	1.6	32.86	3.33	1.12	2.1	1.52	3.84	1.88	3.16
		688	1.77	4.58	3.19	1.5	36.55	3.73	0.76	2.19	1.36	4.25	2.07	3.19
		689	1.16	6.2	2.83	1.85	37.17	3.89	0.74	2.7	1.81	4.72	2.09	2.53
		690	2	5.6	2.99	2.62	66.98	2.71	1.2	2.35	1.14	4.89	1.84	3.18
		691	1.67	4.43	2.92	2.95	60.6	4.22	0.99	2.26	1.42	4.62	2.69	3.24
		692	1.62	4.26	2.55	2.24	54.34	4.1	1	2.17	1.49	4.2	2.22	2.52
		693	1.27	4.22	4.01	2.69	36.17	4.01	0.81	2.34	1.39	4.83	2.41	2.79
		694	1.45	4.71	3.51	2.98	58.07	4.07	1.29	2.12	1.2	4	2.26	2.56
		695	1.41	4.46	3.23	2.74	59.46	3.94	1.18	2.2	1.32	4.73	2.12	3.14
		696	1.57	4.42	3.02	2.15	64.6	2.07	1.16	2.3	1.41	4.74	2.53	2.66
		697	1.02	4.86	3.54	2.42	52.76	3.67	0.95	1.88	1.42	4.62	1.79	2.6
		698	1.24	4.39	3.3	2.99	34.48	4.37	0.99	2.19	1.56	4.24	2.28	2.57
		699	1.8	5.15	3.07	1.94	35.8	3.45	0.88	2.61	1.4	4.77	2.59	3
		700	1.26	4.33	2.99	3.39	33.47	4.61	0.89	2.34	1.37	5.16	2.39	2.82
		701	1.39	4.83	3.02	2.51	35.69	4.08	1.01	2.05	1.37	5.31	1.67	3.29
		702	1.33	4.75	3.5	2.55	33.65	3.75	0.89	2.56	1.57	4.43	2.59	2.89
		703	1.87	4.59	2.63	2.05	34.63	3.78	0.89	1.95	1.62	4.09	2.31	3.26
		704	1.77	4.41	2.83	2	31.97	3.94	1.09	2.05	1.48	5.61	1.86	2.53
		705	1.71	4.15	2.59	2.51	32.5	3.5	1.12	2.05	1.49	5.06	2.16	3.1
		706	1.51	5.03	2.99	2.31	30.66	3.72	1.03	2.22	1.72	4.76	2.01	2.9
		707	1.33	5.26	3.55	2.53	32.6	3.07	0.94	1.97	1.49	4.06	2.25	2.94
		708	1.48	4.27	3.65	2.23	32.51	3.31	0.91	2.12	1.51	3.89	2.4	2.93
		709	1.3	3.89	2.97	2.23	36.74	4.08	0.98	2.01	1.39	3.58	2.23	3.04
		710	1.51	5.13	3.66	1.98	34.95	4.43	0.76	2.15	1.48	3.54	1.96	3.16
		711	1.44	4.42	2.99	2.71	37	4.05	0.9	1.91	1.41	3.72	2.36	3.52
		712	1.75	4.93	3.49	2.73	38.45	4.18	0.55	1.87	1.5	5.04	1.87	3.37
		713	1.53	4.72	2.52	2.42	37.36	3.01	0.79	2.11	1.45	4.54	1.99	3.64
		714	1.5	4.63	3.65	1.97	37.27	3.24	0.79	1.72	1.63	4.53	2.16	2.89
		715	1.5	4.69	3.51	3.52	38.05	2.92	1.01	1.77	1.65	3.13	2.11	3.68
		716	1.26	4.36	3.42	2.91	38.02	3.96	0.96	2.49	1.6	4.13	1.74	3.17
		717	1.42	5.03	3.05	2.33	31.68	2.59	1.1	2.52	1.41	4.18	1.82	3.51
		718	1.6	4.8	2.86	1.83	32.55	2.03	1.11	2.34	1.57	3.7	2.18	2.76
		719	1.7	4.85	3.66	2.23	38.63	2.01	1.21	2.49	1.42	4.57	1.96	3.2
		720	1.67	4.46	3.81	2.29	37.24	2.77	1.07	2.6	1.38	4.73	2.1	3.26
		721	1.5	4.57	3.16	1.99	35.81	2.83	0.87	2.47	1.37	3.83	1.9	2.7
		722	1.54	4.93	4.03	2.75	36.19	2.71	1.24	2.34	1.32	4.01	1.76	3.01
		723	1.53	4.74	3.5	2.31	40.84	4.35	1.21	2.09	2.14	4.14	1.9	3.96
		724	1.42	4.92	3.03	2.61	46.78	3.35	1.04	2.15	1.42	5.16	1.83	3.72
		725	1.45	5.36	3.25	2.24	34.82	3.03	0.86	2.49	1.11	5.54	1.94	4.32
		726	1.69	5.24	3.39	2.02	33.83	2.33	1.1	2.35	1.42	4.41	1.5	3.43
		727	1.33	5.55	2.95	2.48	46.48	2.74	1.1	2.22	1.47	3.84	1.72	3.45
		728	1.66	4.61	3.41	1.75	56.84	3.43	1.22	2.5	1.6	4.02	1.86	2.45
		729	1.4	4.68	3.49	2.36	60.62	3.02	1.39	2.53	1.42	3.66	1.47	2.64
		730	1.38	4.78	3.04	2.4	60.61	3.13	0.68	2.21	1.29	3.81	1.49	2.53
		731	1.59	5.17	2.7	1.88	57.5	3.76	1.35	2.29	1.07	4.6	1.7	4.5
		732	1.2	4.74	3.13	2.3	48.92	2.51	0.85	2.26	1.41	4.65	1.74	3.47
		733	1.34	4.69	3.27	2.62	67	2.5	0.88	2.29	1.61	3.39	1.63	3.44
		734	1.43	5.15	3.54	2.51	53.13	3.32	0.9	1.89	1.35	2.83	1.72	2.97
		735	1.08	4.77	3.54	1.76	54.45	4.02	1.08	2.36	1.02	3	1.77	3.25
		736	1.32	4.84	3.21	2.16	39.44	3.52	0.89	2.63	1.58	3.73	1.77	3.39
		737	1.02	5.67	4.06	2.16	48.91	4.14	1.12	2.77	1.58	3.44	1.87	2.98
		738	0.94	5.95	3.06	1.56	71.54	3.97	1.12	2.61	1.41	4.58	2.03	2.99
		739	1.43	5.85	3.47	1.73	31.83	3.27	1.67	2.45	1.61	3.62	1.99	3.28
		740	1.25	6.42	3.34	2.17	20.48	3.93	0.86	1.87	1.27	3.6	2.64	3.4
		741	1.21	5.87	3.96	2.02	16.91	3.32	1.07	2.41	1.76	3.8	2.17	3.14
		742	0.96	6.05	3.53	1.78	17.97	1.98	1.01	1.96	1.37	3.79	2.86	2.89
		743	1.78	5.82	3.34	2.26	17.64	3.28	1.29	2.07	1.24	3.34	2.43	2.42
		744	1.85	6.11	3.94	2.6	18.24	3	1.2	2.43	1.59	3.4	1.94	2.69
		745	1.52	5.77	3.16	2.18	17.25	2.89	0.85	2.4	1.11	3.43	2.36	2.42
		746	1.35	5.96	3.56	2.09	16	2.75	1.12	2.36	1.34	2.69	2.63	3.38
		747	1.8	5.98	3.22	2.09	16.43	2.67	1.1	2.56	1.47	3.12	2.32	2.8
		748	1.43	5.89	2.99	1.79	16.95	2.86	1.23	2.24	1.29	2.88	2.86	3.22
		749	1.66	5.93	2.6	1.81	16.28	2.72	1.43	2.03	1.25	3.16	2.92	2.91
		750	1.23	6	4.39	2.23	15.7	2.94	1.4	2.04	1.66	3.01	2.88	3.63
		751	1.31	5.85	4.28	2.51	18.2	3.04	1.46	2.1	1.22	2.88	2.89	3.39
		752	1.26	5.97	4.42	1.85	17.25	4.09	1.02	2.08	1.34	2.69	2.32	3.2
		753	1.33	6.04	3.23	2.42	17.82	2.37	1.72	2.28	1.44	2.4	2.18	3.23
		754	1.49	5.81	3.28	2.42	22.78	2.29	1.57	2.33	1.63	2.42	2.49	2.8
		755	1.22	5.79	2.67	2.34	49.47	2.67	1.07	2.51	1.19	2.95	2.49	2.93
		756	1.49	6.02	2.29	2.31	48.66	3.22	1.29	2.87	1.68	2.59	2.17	3.29
		757	1.42	5.79	3.37	2.11	46.94	1.44	0.99	2.81	1.22	2.79	2.31	2.3
		758	1.5	6.03	3.65	2.63	29.11	2.61	1.13	2.69	1.52	2.57	2.42	4.16
		759	1.06	6.1	3.9	2.53	22.31	2.84	1.98	2.87	1.43	2.31	2.21	2.82
		760	1.16	6.24	3.13	1.72	30.55	2.31	1.15	2.87	1.34	2.66	2.36	3.11
		761	1.42	5.95	3.34	1.7	28.84	2.53	0.94	2.95	1.49	2.61	2.24	3.82
		762	1.16	5.92	3.12	1.33	23.92	1.7	1.21	2.46	1.48	2.6	2.84	3.18
		763	1.46	6.11	3.3	1.99	24.16	3.37	1.64	1.71	1.32	2.34	2.6	3.48
		764	1.2	5.74	3.2	1.96	26.95	2.04	1.25	2.85	1.3	3.28	2.69	2.79
		765	1.89	6.19	3.28	1.19	36.55	2.8	1.03	2.47	1.25	2.26	2.62	3.97
		766	1.34	6.5	3.02	1.43	31.51	3.23	1.03	3.23	1.55	3.01	2.86	2.77
		767	1.38	6.04	3.13	2.47	50	2.55	1.22	2	1.39	2.75	2.44	4.39
		768	1.61	6.27	2.99	1.81	46.75	2.58	1.24	2.23	1.35	2.4	2.63	3.71
		769	1.41	7.05	3.6	1.49	40.91	2.65	1.34	1.79	1.39	3.37	3.21	3.78
		770	1.19	5.91	4.17	1.63	39.89	2.09	1.17	2.49	1.48	3.53	3.9	2.89
		771	1.49	5.42	3.06	1.45	65.53	2.52	1.41	2.22	1.39	2.99	2.97	3.07
		772	1.56	5.8	3.72	1.76	56.73	2.22	1.15	2.17	1.49	3.08	3.18	2.54
		773	1.37	5.4	3.14	1.6	36.99	2.32	1.23	2.34	1.34	2.53	3.36	2.88
		774	1.29	6.1	3.2	1.75	35.74	2.64	1.32	2.54	1.53	3.14	3.03	2.44
		775	1.55	5.54	3.34	2.23	37.27	3.33	1.37	2.55	1.34	3.08	2.87	3.06
		776	1.5	5.76	3.31	1.61	61.91	2.59	1.35	2.38	1.53	3.33	2.58	2.49
		777	1.17	5.54	2.82	1.73	69.98	2.82	1.03	2.54	1.99	3.09	2.74	2.53
		778	1.27	5.32	2.81	1.76	55.44	3.21	1.16	2.16	1.37	2.69	2.88	2.5
		779	1.96	6.39	4.13	1.65	51.54	3.12	1.13	1.96	1.58	2.48	2.97	3.33
		780	0.94	5.04	3.86	2	53.46	3.22	2.16	2.22	1.72	2.95	2.07	2.86
		781	1.17	5.68	4.09	2.3	59.32	2.33	1.28	2.24	1.51	2.47	2.39	3.27
		782	1.1	6.56	3.02	1.86	64.31	2.78	1.39	2.54	1.82	2.41	2.81	3.29
		783	2.56	7.16	3.39	2.03	58.03	2.49	1.3	2.26	1.64	3.42	3.07	2.61
		784	1.59	5.23	2.94	1.81	32.98	3.47	1.69	2.39	1.79	2.96	3.08	2.88
		785	1.51	6.28	3.67	1.32	32.82	2.84	0.95	2.31	1.54	2.9	2.75	3.59
		786	1.52	5.17	3.92	2.43	41.08	2.69	1.43	2.2	1.44	2.68	2.93	2.92
		787	1.46	5.23	4.24	1.2	37.7	2.17	1.38	2.55	2.03	3.17	2.83	3.2
		788	1.44	6.03	3.05	1.99	41.21	2.82	1.33	2.63	1.67	2.71	2.54	2.7
		789	1.14	6.34	3.58	1.35	40.55	2.92	1.55	2.87	1.48	2.68	2.68	3.15
		790	1.35	6.94	3.59	2.18	48.78	2.99	1.65	2.8	1.54	2.51	2.88	2.9
		791	1.67	6.53	3.43	1.29	63.97	2.98	1.44	2.88	2.13	2.45	2.99	3.19
		792	1.49	6.13	2.95	1.39	65.85	3.35	1.36	2.75	1.78	3.22	2.74	3.01
		793	1.22	6.55	3.32	1.61	37.34	3.14	1.04	2.64	1.83	3.48	2.24	3.54
		794	1.28	6.06	3.17	1.42	29.35	3.26	1.04	3.03	2.02	4.27	2.86	2.92
		795	1.43	6.77	3.48	3.11	30.09	3.42	1.28	3.21	1.43	2.93	2.59	3.37
		796	1.12	6.14	2.49	3.51	24.36	3.61	1.37	3.3	1.38	2.54	2.3	3.14
		797	1.6	6.38	3.04	2.27	26.76	3.63	1.22	1.74	1.42	3.32	2.18	2.57
		798	1.29	5.34	3.75	3.74	34.61	3.08	1.36	1.52	1.49	2.24	2.46	3.21
		799	1.49	6.05	3.36	3.08	56.49	3.11	1.63	2.14	1.33	2.72	2.09	2.66
		800	1.4	7.47	3.37	1.12	69.87	3.01	1.42	1.48	1.7	2.22	2.73	2.62
		801	1.62	4.86	3.89	2.01	41.18	3.44	1.45	1.61	1.59	2.6	2.74	3.07
		802	1.04	6.95	2.81	1.65	55.31	3.02	1.62	3.14	1.37	2.79	2.29	2.15
		803	1.33	5.75	3.54	1.55	50.82	2.44	1.13	1.56	1.56	2.86	2.59	3.22
		804	1.69	5.59	2.94	1.33	38.84	2.46	1.15	1.63	1.99	2.97	2.62	3.71
		805	1.34	7.73	3.24	1.63	52.42	2.85	1.05	1.47	1.14	2.21	2.69	2.93
		806	1.25	5.64	3.5	1.21	57.33	2.41	1.15	1.36	1.71	2.87	3.01	3.38
		807	1.43	5.1	3.42	1.75	51.73	3.02	1.31	1.73	2.07	2.99	2.95	3.46
		808	1.03	6.41	2.88	1.54	71.33	3.06	1.26	1.96	1.88	2.96	3.44	3.22
		809	1.72	6.12	3.81	1.29	49.99	2.8	1.24	1.49	1.96	2.93	3.4	3.24
		810	1.14	5.91	4.3	1.6	40.11	3.49	1.4	2.06	1.53	2.78	3.36	2.82
		811	1.66	6.7	3.3	1.63	65.05	2.74	1.26	1.53	1.85	2.76	2.8	2.99
		812	1.43	5.86	3.49	1.34	63.06	3.18	1.14	2	1.49	2.9	2.57	3.69
		813	1.28	6.28	3.17	1.28	58.4	3.04	1.26	1.71	1.26	3.35	2.96	3.3
		814	1.27	5.15	3.23	1.4	56.3	3.07	1.19	1.7	1.87	2.66	2.61	3.27
		815	0.94	7.06	3.57	1.04	51.65	3.42	1.35	2.06	1.85	2.62	2.72	3.29
		816	1.41	6.23	3.57	1.47	52.97	3.29	1.21	3.59	2.16	3.09	2.51	3.41
		817	1.43	7.09	3.85	1.3	55.65	3.88	1.49	1.86	1.82	3.14	2.5	3
		818	0.89	6.47	2.48	1.52	53.9	3.46	0.93	1.77	1.64	3.26	2.63	3.46
		819	0.8	6.32	3.59	1.28	58.72	3.01	1.11	1.93	1.91	2.85	2.46	3.35
		820	1.89	6.66	4.11	1.36	65.7	2.69	1.19	1.78	1.84	2.93	2.62	2.44
		821	1.43	6.5	4.13	1.13	37.97	2.56	1.44	3.04	2.13	2.51	2.65	2.69
		822	1.26	6.93	4.34	1.22	31.94	2.47	1.09	3.7	1.9	2.48	2.53	2.99
		823	1.78	7.13	4.4	1.32	44.63	2.51	1.09	2.59	2.05	2.66	2.92	3.07
		824	1.29	6.95	4.69	1.65	53.32	2.59	1.35	2.28	1.8	2.7	2.77	2.44
		825	1.24	6.72	3.92	1.36	45	2.79	1.14	1.43	1.9	3.13	2.46	3.01
		826	1.42	5.52	4.04	1.26	47.15	3.24	1.36	1.83	2.21	2.9	2.22	3.31
		827	2.21	5.72	3.23	1.56	41.22	3.96	1.04	1.94	1.54	2.97	2.21	2.64
		828	1.56	7.34	3.67	1.28	44.78	3.3	1.13	1.31	1.92	2.88	2.5	2.87
		829	1.51	6.84	3.94	1.44	45.85	3.18	1.08	1.35	1.86	2.74	2.7	2.89
		830	1.34	6.41	4.43	1.32	43.52	3.71	1.14	1.39	2.11	3.15	2.71	2.45
		831	1.59	5.89	3.75	1.31	45.09	4.27	1.26	1.39	1.62	3.04	2.18	2.48
		832	1.64	6.57	3.69	1.3	28.31	3.06	1.18	1.86	1.81	2.9	2.04	2.54
		833	1.5	6.73	4.21	1.62	56.83	3.24	1.4	1.79	2.11	2.59	2.8	2.6
		834	1.71	6.04	4.08	1.32	52.2	3.42	1.18	1.31	1.8	3.02	2.35	2.77
		835	1.62	7.66	3.53	1.56	59.07	3.37	1.47	1.46	2.37	3.12	2.4	2.48
		836	1.24	5.63	4.19	1.6	62.82	2.7	1.13	1.39	2.35	2.94	2.46	2.61
		837	1.48	5.45	4.01	1.29	57.72	3.27	1.19	1.51	1.88	3.15	2.29	2.14
		838	1.12	6.86	3.94	1.27	54.9	3.13	1.36	1.32	2.33	3.41	2.27	2.73
		839	1.32	6.72	3.66	1.1	53.18	3.07	1.45	1.38	1.9	2.86	2.56	2.42
		840	1.25	6.73	3.81	1.09	51.59	1.91	1	1.94	1.77	3.15	3.16	2.74
		841	1.42	5.93	3.99	1.3	38.06	3.11	1.17	1.24	1.82	3.12	2.55	3.54
		842	0.71	6.89	3.67	1.4	27.38	2.88	1.42	1.69	1.49	2.92	2.84	2.68
		843	1.28	7.5	3.49	1.63	19.43	3.5	1.41	1.43	1.77	3.02	2.83	3.25
		844	1.18	6.12	3.56	1.63	32.18	2.93	1.35	1.17	1.63	3.04	2.54	3.53
		845	1.03	6.9	3.99	1.38	47.11	2.94	0.83	1.61	1.53	3.32	2.69	3.38
		846	1.02	6.59	4.21	1.49	45.84	3.27	1.32	1.7	1.63	3.04	3.16	3.35
		847	1.05	6.28	4.18	1.77	59.49	4.43	1.46	1.61	1.75	2.85	3.12	3.65
		848	1.51	5.69	3.82	1.8	65.25	4.27	1.14	1.47	2.07	3.1	3.12	2.99
		849	1.35	6.82	3.92	1.31	70.62	4.05	1.27	1.61	1.64	3.08	2.66	3.52
		850	1.31	5.33	4.03	1.62	40.7	3.61	1.37	1.58	1.67	2.77	2.63	3.08
		851	1.53	5.14	3.09	1.67	38.99	2.63	1.09	1.53	1.97	2.5	2.44	2.91
		852	1.7	6.29	4.27	1.81	37.64	2.97	1.14	1.55	1.89	2.57	2.68	3.46
		853	1.58	5.16	5.15	3.26	31.99	2.87	1.34	1.44	1.92	3.29	2.48	3.22
		854	1.76	7.56	4.12	2.06	44.59	3.22	1.27	1.53	2.14	2.49	2.5	3.24
		855	1.46	6.94	4.08	2.04	43.39	2.73	1.29	1.8	2.05	2.63	2.47	2.98
		856	1.17	7.42	3.91	1.41	38.47	2.65	1.38	1.51	1.95	2.81	2.51	3.11
		857	1.45	7.49	3.86	1.65	28.02	3.48	1.35	1.76	2.22	2.9	2.85	3
		858	1.33	7.79	3.03	1.88	55.73	4.4	1.24	2.1	1.92	3.01	2.85	2.71
		859	1.26	7.11	3.77	2.11	44.57	3.31	1.05	1.81	2	2.66	3.18	2.77
		860	1.38	7.43	3.47	1.68	45.57	3.44	1.17	1.74	1.56	2.76	2.78	3.45
		861	1.77	5.37	4	1.38	48.42	3.2	0.97	2.73	1.78	2.65	2.71	3.55
		862	1.5	5.94	4.2	1.72	49.52	3.17	0.72	1.65	1.64	2.67	3.45	3.91
		863	1.33	6.95	3.79	1.38	45.44	4.12	0.81	1.44	1.13	3.06	4.32	2.89
		864	1.96	7.12	3.85	1.27	46.85	4.4	1.31	1.93	1.8	3.3	3.72	3.09
		865	1.56	6.3	3.82	1.67	51.06	3.6	1.24	2.07	1.66	2.46	3.22	3.31
		866	1.45	6.69	3.66	1.82	62.73	4.5	1.25	1.73	1.56	2.74	2.94	3.28
		867	1.4	5.88	3.33	1.52	65.49	3.52	1.39	1.79	1.61	3.2	3.34	3.83
		868	1.21	6.42	3.34	1.63	50.77	3.67	1.24	2.31	1.6	3.06	3.44	3.24
		869	1.08	5.18	3.22	1.37	64.59	4.03	0.97	1.82	1.74	3.35	3.23	3.36
		870	1.35	5.89	3.48	1.59	54.45	3.09	1.22	1.36	1.87	3.06	3.97	3.26
		871	1.27	7.21	3.52	1.89	68.03	3.24	0.95	1.65	1.84	2.99	3.55	3.36
		872	1.31	6.99	4.05	1.57	54.06	2.24	0.87	1.32	1.39	2.99	2.99	3.58
		873	1.81	6.34	3.52	1.74	49.4	3.58	1.01	1.77	1.32	3.06	3.4	2.82
		874	1.47	4.92	3.42	1.77	37.94	3.09	0.82	1.73	1.48	2.79	3.27	3.04
		875	1.42	6.72	4.18	1.51	59.26	2.92	1.24	1.6	1.4	2.62	3.21	3.22
		876	1.3	6.33	2.85	1.36	42.75	4.03	1.24	1.71	1.71	2.99	4.13	3.23
		877	1.42	7.38	2.7	1.54	49.22	3.33	0.81	1.84	2.38	3.13	3.36	3
		878	1.71	6.25	2.67	1.7	48.09	2.85	1.22	1.54	2.47	3.3	3.63	2.58
		879	1.05	6.48	2.61	1.53	59.04	3.5	1.14	1.81	1.63	3.03	5.3	2.67
		880	1.52	7.96	2.6	1.44	51.56	2.73	1.48	1.99	1.94	3.28	3.8	2.41
		881	1.17	6.39	2.12	1.58	47.59	3.85	0.96	2.02	2.04	3.04	3.83	2.42
		882	1.38	6.51	2.85	1.8	32.91	3.72	1.07	1.87	1.67	3.12	4.19	3.09
		883	1.26	7.32	3.39	1.46	35.5	2.23	1.3	2.26	1.99	2.89	3.1	2.86
		884	1.83	6.4	2.96	2.03	36.24	2.8	1.1	1.59	2.05	4.79	3.42	2.51
		885	1.06	7.85	3.36	1.23	33.36	3.48	1.43	1.77	1.91	3.31	3.83	2.06
		886	1.18	7.72	3.86	1.31	38.76	3.57	0.97	1.6	1.66	2.57	3.53	2.17
		887	1.37	6.89	3.02	1.65	43.34	3.74	1.1	1.5	1.64	2.64	4.86	2.63
		888	1.56	7.31	3.26	1.58	23.27	3.84	1.18	1.34	2.01	2.98	4.9	2.42
		889	1.28	6.93	2.42	2.02	56.9	3.77	0.84	1.49	2.48	2.82	4.86	2.48
		890	1.24	6.79	3.18	1.43	52.25	3.46	1.23	1.6	2.87	3.48	4.57	2.35
		891	1.41	7.24	2.83	1.96	59.46	4.06	1.11	1.45	2.25	2.37	4.76	3.06
		892	1.4	5.22	2.9	1.8	50.84	3.63	0.91	2.03	2.14	2.72	4.75	3.68
		893	1.43	6.21	2.86	1.92	49.83	3.91	1.22	2.05	2.36	2.84	5.18	2.8
		894	1.09	7.13	2.57	1.35	57.4	2.93	1.1	1.91	2.43	3.28	5.14	2.56
		895	1.53	5.33	2.47	1.81	43.52	3.73	1.1	1.67	1.99	3.27	4.82	2.31
		896	1.75	5.89	2.61	1.63	50.08	3.62	1.22	2.43	2.32	3.49	5.57	3
		897	1.57	7.1	2.21	1.4	41.21	3.16	1.15	2.94	2.42	2.74	5.39	2.43
		898	1.11	5.91	2.27	1.18	41.67	3.49	1.12	1.62	2.21	2.95	5.28	3.58
		899	1.2	6.62	2.56	1.5	41.96	3.56	1.14	1.8	2.45	2.42	5.15	3.15
		900	1.22	5.68	2.38	1.36	42.19	3.83	1.05	1.79	2.75	2.65	4.24	2.74
		901	1.47	6.34	1.66	1.51	54.13	2.83	0.9	1.89	2.6	2.36	5.09	2.6
		902	1.38	6.26	2.15	1.65	37.46	3.53	1.11	1.65	2.62	2.62	5.16	3.36
		903	1.41	7.01	2.25	1.77	44.28	3.27	1.07	1.95	2.33	3.03	5.11	2.98
		904	1.35	7.09	2.46	1.69	43.3	3.08	0.95	1.51	2.07	2.23	4.94	2.39
		905	1.68	6.94	2.7	1.48	42.14	2.49	1.06	1.75	2.43	2.58	5.07	2.78
		906	1.38	6.69	2.49	1.91	44.83	3.24	0.99	1.49	2.37	3.3	4.7	2.54
		907	1.29	7.15	3.42	1.64	45.91	2.27	1.16	1.46	2.19	3.28	4.36	3.08
		908	1.22	7.18	2.32	1.97	56.18	3.05	0.99	1.48	2.42	3.28	4.66	2.78
		909	1.53	7.24	2.51	1.52	50.39	3.01	0.99	1.83	2.16	3.2	5.29	2.48
		910	1.37	7.74	2.31	1.97	47.64	3.86	1.2	1.08	2.28	3.98	4.82	2.51
		911	1.64	6.44	2.11	1.13	36.74	3.64	1.29	1.59	1.96	2.92	5.1	2.19
		912	1.55	5.25	2.39	1.54	51.28	3.23	0.81	1.83	2.11	2.56	5.04	3.07
		913	1.85	5.73	2.61	1.49	39.87	3.05	1.18	1.2	2.38	3.35	4.64	2.69
		914	1.54	7.41	2.69	1.36	42.28	4.57	1.12	1.55	2.06	5.03	4.86	3.16
		915	1.46	7.15	2.62	1.58	41.27	3.54	0.89	1.86	2.06	4.7	4.6	3.38
		916	1.64	6.89	2.31	1.22	41.28	3.97	1.14	2.04	2.3	3.99	4.32	3.15
		917	1.37	7.33	2.44	1.66	43.52	3.46	1.2	1.54	1.82	2.79	4.72	2.45
		918	1.8	7.01	2.8	1.67	38.64	3.78	1.2	1.35	2.49	2.87	4.82	1.77
		919	1.48	6.69	2.95	1.84	59.49	3.83	1.28	1.61	2.35	2.67	4.45	2.58
		920	1.49	6.65	2.78	2.34	37.33	3.95	1.22	1.61	2.2	2.83	4.35	2.12
		921	1.71	6.6	2.87	1.9	36.82	3.62	1.32	3.49	1.86	3.3	4.14	2.95
		922	1.4	6.55	2.79	1.87	35.75	3.45	1.19	3.21	2.18	3.55	4.46	3.09
		923	1.32	6.19	2.99	1.98	36.94	3.74	1.78	2.72	2.57	4.12	4.53	2.95
		924	1.34	6.84	2.97	1.15	36.13	2.37	1.51	2.9	1.75	4.53	4.67	2.84
		925	1.44	7.46	2.55	1.02	38.19	4.18	1.46	2.6	2.57	4.3	4.2	2.4
		926	1.6	7.27	3.06	1.34	36.93	3.52	1.09	2.99	2.6	3.07	4.73	2.8
		927	1.31	7.39	2.68	1.78	38	3.3	1.27	2.94	2.05	3.03	4.51	3.27
		928	1.38	6.71	3.03	1.45	36.9	3.54	1.05	2.82	2.27	3.32	4.72	2.4
		929	1.82	7.81	2.92	1.36	38.41	3.59	1.34	3.38	2.26	3.25	5.12	2.99
		930	1.09	6.89	3.28	1.15	38.31	3.11	1.01	2.77	2.26	3.34	4.46	2.33
		931	1.49	7.17	2.74	1.81	37.99	4.46	1.09	3.02	2.26	2.93	4.26	3.13
		932	1.49	6.82	3.19	1.23	36.86	4.14	1.51	3.41	2.33	2.61	4.6	3.41
		933	1.33	7.06	2.75	1.54	37.38	3.37	1.02	2.87	2.62	2.88	4.61	3.53
		934	1.21	7.41	2.62	1.61	36.56	3.37	1.31	2.6	2.15	2.96	5.28	2.48
		935	1.12	5.61	2.91	1.57	37.28	4.29	1.27	3.05	1.78	3.07	4.8	2.89
		936	1.6	5.85	2.53	1.18	39.89	3.38	1.34	3.06	2.3	3.98	4.65	2.48
		937	1.6	5.84	3.32	1.24	38.24	3.6	1.38	2.96	1.8	4.48	4.54	2.55
		938	1.6	7.34	2.63	2.2	39.17	2.99	1.17	3.86	1.93	3.56	4.05	2.18
		939	1.44	6.61	2.76	1.33	39.77	3.66	1.23	3.32	1.87	4.52	4.19	2.57
		940	1.7	8.04	2.64	1.34	35.96	4.03	1.27	2.61	2.43	3.79	4.3	2.54
		941	1.24	7.12	2.47	1.54	35.96	3.74	0.85	3.2	2.53	3.43	4.52	2.42
		942	0.88	7.66	2.88	1.62	34.53	4.65	1.28	3.06	2.34	3.72	4.46	2.14
		943	1.28	7.69	3.77	1.43	31.36	4.6	1.34	3.8	2.12	3.71	4.85	2.52
		944	1.44	6.67	3.64	1.89	31.13	4.33	0.99	3.72	2.47	4.93	4.86	3.65
		945	1.53	7.19	3.02	1.46	30.6	3.58	1.53	4.01	1.71	3.95	4.66	2.31
		946	1.31	7.4	3.26	1.11	34.58	3.84	0.85	3.79	1.93	4.28	4.84	3.53
		947	1.36	7.44	3.22	1.25	34.23	4.09	1.21	3.87	2.2	4.83	4.86	3.62
		948	1.36	6.55	3.07	1.26	38.1	2.75	1.33	3.49	2.15	5.13	4.27	2.5
		949	1.95	7.09	3.02	1.55	36.77	3.81	1.07	3.11	1.79	3.67	5.68	2.53
		950	1.16	6.35	3.03	1.59	36.9	3.7	0.94	5.02	1.94	3.92	4.47	2.71
		951	1.07	7.06	2.81	2.31	40.34	3.75	1.17	3.36	1.93	5.88	4.97	3.35
		952	1.36	6.31	2.43	1.3	40.02	3.77	1.16	3.66	1.72	4.64	4.98	2.62
		953	1.01	6.61	4.04	2.36	35.26	3.73	1.25	2.67	2.26	3.35	5.05	3.4
		954	1.62	5.29	3.62	1.53	34.89	3.61	1.23	3.81	1.69	4.25	4.34	2.81
		955	1.22	5.49	2.84	1.99	35.61	3.49	1.22	3.54	1.56	4.56	4.55	2.43
		956	1.32	6.35	3.72	2.88	38.86	3.49	1.17	3.59	1.69	4.89	4.5	2.67
		957	1.06	6.57	2.77	2.25	42.23	3.78	1.03	3.63	2.15	4.96	4.98	3.18
		958	1.63	5.56	3.06	2.38	42.34	3.58	1.33	3.42	1.69	5.65	5.06	3.63
		959	1.19	7.67	3.05	1.88	33.76	3.17	1.01	3.27	1.74	3.9	4.84	3.39
		960	1.23	7.39	3.75	1.59	30.67	3.66	1.06	3.05	1.57	3.75	4.32	3.94
		961	1.5	7.3	3.19	2.04	39.92	3.66	1	4.88	1.84	4.82	5.23	3.82
		962	1.63	7.4	2.84	1.94	33.25	3.29	1.17	4.55	1.47	3.66	4.17	3.92
		963	1.35	7.95	3.97	1.06	35.15	3.8	1.16	4.17	1.84	4.06	5.09	3.53
		964	1	6.3	3.82	1.47	35.07	3.85	1.08	3	1.92	5.18	4.11	3.35
		965	1.22	8.22	3.12	2.18	41.53	3.4	0.95	4.41	1.9	3.95	3.52	3.4
		966	1.52	8.15	3.62	1.1	37.38	2.71	1.02	3.66	1.79	4.32	4.12	3.88
		967	1.89	7.5	3.74	1.48	33.07	2.66	1.02	4.6	2.08	3.42	3.55	3.33
		968	1.39	7.67	3.74	2.32	32.73	2.49	1.27	4.98	1.66	4.23	4.68	3.8
		969	1.85	7.98	3.55	1.6	34.6	3.29	1.21	4.28	1.83	4.9	5.09	2.88
		970	1.13	7.76	3.43	1.76	33.89	2.77	0.9	3.35	2.16	3.29	5.05	3.18
		971	1.4	7.41	2.73	2.29	31.09	3.31	1.22	2.98	1.89	4.06	4.75	2.84
		972	1.96	7.92	4.19	3.55	32.01	2.93	1.09	3.5	1.48	4.35	4.56	3
		973	1.34	7.11	3.02	2.35	32.03	3.53	1.16	3.74	1.76	3.93	4.08	2.86
		974	1.35	7.06	3.15	2.85	37.05	3.46	1.53	2.54	1.58	4.19	5.11	2.68
		975	1.28	6.42	3.25	1.84	35.18	2.92	1.31	1.62	1.64	4.16	4.55	3.25
		976	1.37	7.09	3.99	2.86	36.49	2.59	1.21	1.42	1.99	5.01	4.4	2.61
		977	1.46	7.47	2.59	3.27	33.69	3.18	1.08	1.83	1.7	5.28	5.02	3.62
		978	1.79	5.95	3.39	2.2	33.44	3.66	0.98	1.69	1.46	4.86	4.39	3.46
		979	1.35	7.65	3.69	1.93	33.29	3.57	1.1	1.44	1.66	3.75	4.98	3.04
		980	1.43	7.59	3.82	1.85	33.14	3.04	1	3.92	1.64	3.91	3.86	2.57
		981	1.54	6.87	4.23	1.58	33.62	3.69	1.46	2.34	1.75	5.1	4.72	2.28
		982	1.56	7.1	4.02	2.73	36.23	3.96	1.24	2.74	1.58	4.63	5.08	2.59
		983	1.76	7.21	3.67	1.55	32.86	3.86	1.21	2.97	1.81	3.7	5.09	2.58
		984	1.21	7.47	4.19	1.92	34.22	3.18	1.21	2.75	1.73	4.62	5.54	3.01
		985	1.18	7.47	4.09	2.94	32.43	4.33	1.09	3.21	1.74	5.31	4.68	1.97
		986	1.37	6.72	4.53	3.56	32.6	3.44	1.15	1.84	1.79	3.84	4.88	2.69
		987	0.96	6.71	3.19	3.28	32.52	2.87	1.05	2.69	1.42	4.92	5.66	2.6
		988	1.45	7.38	3.41	3.3	34.76	3.4	1.11	1.46	1.72	4.25	4.75	2.53
		989	1.25	6.33	3.92	3.01	36.51	2.81	1.02	1.99	1.89	3.7	5.08	2.54
		990	0.9	5.03	4.79	3.14	36.08	3.38	1.16	1.74	1.55	3.18	5.62	3.05
		991	1.5	5.83	3.94	3.51	34.93	2.55	1.18	1.56	1.76	4.2	4.63	2.81
		992	1.52	5.27	4.11	2.93	32.37	2.48	1.01	1.61	1.75	4.34	3.99	2.47
		993	1.14	5.63	3.4	1.46	34.34	2.86	1.21	1.82	1.57	3.65	5.04	2.57
		994	1.7	5.79	4.27	1.44	32.16	3.1	1.21	1.64	1.7	3.97	3.47	2.85
		995	1.78	5.6	4.14	1.45	32.72	3.62	1.1	1.64	1.66	3.92	5.38	2.67
		996	1.57	5.84	3.83	1.55	31.87	3.5	1.32	1.67	1.75	3.97	4.33	2.99
		997	1.77	5.45	3.95	1.21	36.52	3.71	1.15	1.95	1.73	2.82	3.89	2.93
		998	1.03	7.36	4.21	1.41	36.45	2.76	1.11	1.75	1.43	2.98	3.3	3.16
		999	1.34	7.46	4.3	1.15	35.81	3.42	1.4	1.51	1.41	4.6	4.29	3.11
		1000	1.4	7.25	3.84	1.59	36.21	3.96	1.11	1.75	1.45	3.48	4.18	2.95
	10ns-average	time (ns)	#1	#2	#3	#4	#5	#6	#7	#8	#9	#10	#11	#12
		0	1	0.9	0.95	1	0.98	0.86	0.82	0.86	0.79	0.88	0.84	0.9
		10	1.42	1.41	1.33	1.44	1.4	1.47	1.5	1.47	1.37	1.42	1.4	1.44
		20	1.61	1.37	1.46	1.6	1.47	1.48	1.39	1.47	1.55	1.57	1.48	1.51
		30	1.64	1.55	1.41	1.78	1.46	1.41	1.58	1.35	1.46	1.77	1.49	3.36
		40	1.35	1.57	1.35	1.72	1.75	1.49	2.18	1.37	1.57	1.72	1.43	3.64
		50	1.38	1.7	1.62	1.84	1.6	1.81	2.78	1.71	1.52	1.4	1.37	3.73
		60	1.4	1.79	1.85	1.52	1.6	1.94	1.77	2.87	1.51	1.48	1.52	3.89
		70	1.32	2.14	1.91	1.48	1.64	2.28	1.55	2.89	1.53	1.85	1.54	2.68
		80	1.33	2.88	2.27	1.48	1.71	2.63	1.99	2.82	1.62	1.42	1.64	2.71
		90	1.57	2.48	2.13	1.53	1.82	2.73	1.5	3.88	1.53	1.49	1.47	3.07
		100	1.67	1.88	1.73	1.41	2.01	2.91	1.54	3.55	1.46	1.64	1.81	2.68
		110	1.5	2.07	2.17	1.52	1.69	2.05	1.69	3.15	1.58	1.75	1.74	2.78
		120	1.59	2.85	2.84	1.63	1.68	2.05	1.62	3.17	1.71	1.62	1.55	2.83
		130	1.64	4.61	3.11	1.79	1.7	2.22	1.56	3.4	1.62	1.69	1.78	2.65
		140	1.42	5.53	3.63	1.96	2.24	3.13	1.61	3.16	1.31	1.76	1.66	2.83
		150	1.71	5.26	3.73	1.65	2.13	2.81	1.51	2.95	1.46	1.69	1.45	2.76
		160	1.83	5.27	3.54	1.48	1.95	2.94	1.47	2.96	1.46	2.26	1.57	3.26
		170	2.15	4.43	3.1	1.56	1.94	3.08	1.42	2.9	1.45	2.4	1.59	2.86
		180	1.49	4.4	3.8	1.41	1.72	3.97	1.42	3.16	1.67	2.73	1.66	2.61
		190	1.34	4.59	3.68	1.71	1.67	3.06	1.5	2.81	1.49	2.1	1.57	2.82
		200	1.4	4.91	3.58	1.54	1.77	3.02	1.36	2.81	1.42	2.55	1.61	2.85
		210	1.36	4.99	3.38	1.75	1.76	3.02	1.38	2.98	1.51	2.33	2.79	3.19
		220	1.43	5	3.56	1.61	1.56	2.96	1.3	3.4	1.48	3.06	3.45	3.19
		230	2.12	4.68	3.43	1.71	1.72	3.02	1.35	2.95	1.39	2.81	2.11	3.14
		240	2.74	4.07	3.47	2.05	1.85	2.93	1.33	3.21	1.42	3.74	2.09	2.88
		250	3.38	4.28	3.21	1.89	2	3.19	1.29	3.07	1.55	3.68	2.08	2.97
		260	3.05	5.18	3.34	1.75	1.83	3.21	1.44	3.04	1.61	3.95	1.73	3.04
		270	2.74	5.29	2.91	1.75	1.47	3.36	1.46	3.26	1.75	4.03	1.84	2.67
		280	2.32	5.57	3.3	1.72	1.49	3.49	1.88	2.54	1.77	3.94	2.09	3.06
		290	2.5	4.43	3.48	1.69	1.6	3.79	1.88	2.71	1.77	3.73	1.73	3.01
		300	2.4	4.46	3.62	1.48	1.67	3.72	1.72	2.72	1.75	3.57	1.69	3.26
		310	2.44	4.58	3.82	1.38	1.48	4.16	1.82	2.9	1.47	4.37	1.86	3.01
		320	2.29	4.84	4.01	1.27	1.6	3.95	1.4	3.02	1.4	3.14	1.56	3.5
		330	2.54	4.43	3.5	1.61	1.3	4.06	1.6	3.13	1.4	3.62	1.66	3.08
		340	2.57	4.39	3.55	2.22	1.46	3.81	1.52	3.22	1.42	3.18	1.8	3.1
		350	2.84	4.26	3.19	1.5	1.44	3.69	1.38	3.3	1.41	2.88	2.02	3.15
		360	3.04	3.99	3.16	1.22	1.29	4.05	1.46	3.6	1.3	2.75	1.87	3.03
		370	2.54	4.26	3	1.58	1.42	4.1	1.38	3.51	1.53	2.05	2.2	2.93
		380	2.02	4.29	3.22	1.48	1.44	4.15	1.38	3.58	1.37	1.99	2.25	2.97
		390	2.46	4.39	3.18	1.46	1.32	3.71	1.45	3.24	1.41	1.64	2	2.86
		400	1.99	4.48	4.07	1.47	1.48	3.67	1.49	3.67	1.52	1.76	2.06	2.82
		410	2.6	4.63	3.64	1.46	1.37	3.06	1.58	4.04	1.3	1.83	2.04	2.99
		420	3.13	4.2	3.71	1.34	1.36	2.84	1.54	4.1	1.4	1.88	2.32	2.76
		430	2.76	4.47	3.16	1.28	1.47	2.96	1.44	3.8	1.22	2.05	2.42	2.95
		440	3.43	4.52	3.19	1.47	1.33	2.9	1.46	3.85	1.31	2.59	2.25	3.11
		450	3.63	4.37	2.83	1.9	1.4	2.67	1.5	3.91	1.42	2.35	2.35	3.04
		460	3.55	4.61	3.04	1.86	1.54	3.02	1.29	3.55	1.25	2.08	2.34	3.06
		470	3.29	4.81	2.79	1.56	2.99	3.54	1.25	3.43	1.33	1.88	2.38	2.92
		480	3.87	4.51	2.53	1.48	1.89	3.42	1.4	3.26	1.29	1.97	2.59	3.26
		490	2.79	4.23	3.02	1.58	1.42	2.81	1.39	3.24	1.37	3.01	2.38	2.88
		500	3.11	4.22	2.72	1.51	1.7	2.88	1.31	2.98	1.19	2.54	2.26	3.01
		510	3.23	4.19	3.04	1.61	1.69	3.22	1.24	2.65	1.35	2.01	2.56	3.15
		520	3.23	4.55	2.88	1.68	2.41	3.18	1.57	2.43	1.2	2.01	2.29	3.23
		530	3.36	4.49	3.51	1.63	8.35	2.91	1.51	2.31	1.35	2.23	2.31	3
		540	2.1	4.5	3.67	1.42	7.28	3	1.08	2.27	1.24	1.95	2.36	3.02
		550	1.92	4.43	3.55	1.47	19.88	3.48	1.43	2.59	1.35	2.29	2.3	3.15
		560	2.22	4.52	3.78	1.51	54.45	3.99	1.17	2.32	1.2	2.38	2.4	3
		570	1.84	4.55	3.35	1.59	47.8	3.8	0.99	2.42	1.28	2.66	2.39	3.24
		580	1.57	3.93	3.51	1.29	44.44	3.34	1.29	2.43	1.36	2.34	2.54	3.07
		590	1.46	4.05	3.1	1.25	39.44	2.85	1	1.96	1.33	2.43	2.23	3.12
		600	1.76	3.99	2.95	1.18	38.38	2.97	1.71	2.48	1.27	2.37	1.88	3.01
		610	1.64	4.22	3.02	1.3	36.59	2.8	1.59	2.36	1.26	2.63	1.89	3.28
		620	1.73	4.22	3.34	1.39	47.08	3.06	1.6	2.28	1.32	2.63	1.84	3.11
		630	2	4.81	3.24	1.47	43.51	3.08	1.69	2.26	1.56	3.04	1.98	2.73
		640	1.46	6.25	2.92	1.6	48.88	3.13	1.66	2.47	1.5	3.86	1.97	2.83
		650	1.58	6.2	2.87	2.19	34.26	2.93	1.28	2.25	1.42	4.17	1.87	3.11
		660	1.36	6.15	3.23	4.58	31.29	3.2	1.23	2.17	1.58	4.82	1.94	2.96
		670	1.71	5.38	3.2	4.37	31.64	3.2	1.19	2.25	1.33	4.49	2.12	2.91
		680	1.6	4.79	3.03	1.96	36.17	3.73	0.96	2.31	1.52	4.38	1.96	2.91
		690	1.5	4.65	3.21	2.57	52.33	3.66	1.05	2.24	1.38	4.56	2.27	2.83
		700	1.49	4.55	3.07	2.43	33.44	3.78	0.97	2.13	1.5	4.6	2.19	2.97
		710	1.52	4.76	3.28	2.46	36.4	3.24	0.92	2.14	1.51	4.11	2.02	3.29
		720	1.52	4.9	3.4	2.28	42.95	3.06	1.11	2.38	1.47	4.33	1.8	3.29
		730	1.27	5.16	3.3	2.11	53.33	3.41	1.06	2.38	1.39	3.76	1.77	3.28
		740	1.48	5.98	3.36	2.08	17.41	2.94	1.12	2.23	1.37	3.32	2.51	2.93
		750	1.33	5.94	3.55	2.34	28.82	2.75	1.36	2.46	1.43	2.66	2.44	3.18
		760	1.4	6.2	3.21	1.71	34.01	2.58	1.2	2.46	1.39	2.73	2.65	3.5
		770	1.44	5.72	3.37	1.72	51.1	2.69	1.23	2.34	1.5	2.99	3.05	2.77
		780	1.44	5.87	3.57	1.83	46.15	2.77	1.45	2.42	1.66	2.83	2.71	3.05
		790	1.39	6.29	3.26	2.36	41.76	3.26	1.34	2.6	1.63	2.97	2.53	3.05
		800	1.38	6.16	3.34	1.51	53.88	2.85	1.28	1.74	1.7	2.74	2.85	3.1
		810	1.22	6.31	3.45	1.39	55.58	3.26	1.23	2.02	1.74	2.94	2.71	3.26
		820	1.56	6.63	4.05	1.36	45.76	2.93	1.19	2.13	1.91	2.79	2.56	2.84
		830	1.46	6.4	3.95	1.37	51.36	3.32	1.28	1.48	2.03	3.02	2.4	2.52
		840	1.18	6.55	3.87	1.48	45.69	3.33	1.24	1.55	1.71	3.06	2.87	3.26
		850	1.46	6.62	3.93	1.95	40.41	3.19	1.25	1.66	1.97	2.76	2.66	3.05
		860	1.46	6.33	3.67	1.54	53.04	3.77	1.11	1.92	1.61	2.92	3.31	3.39
		870	1.41	6.45	3.3	1.62	52.22	3.19	1.05	1.63	1.75	3	3.68	3.08
		880	1.36	7.13	2.99	1.61	39.94	3.37	1.14	1.74	1.94	3.14	4.03	2.5
		890	1.37	6.34	2.65	1.6	48.82	3.56	1.13	1.95	2.34	2.96	5.06	2.89
		900	1.39	6.76	2.43	1.65	46.08	3.06	1.03	1.68	2.39	2.85	4.86	2.77
		910	1.57	6.76	2.52	1.55	44.2	3.69	1.13	1.56	2.18	3.49	4.74	2.69
		920	1.48	6.95	2.86	1.62	37.14	3.53	1.32	2.86	2.23	3.53	4.54	2.78
		930	1.4	6.66	2.87	1.49	38.14	3.64	1.23	3.09	2.13	3.43	4.54	2.76
		940	1.4	7.29	3.1	1.45	34.32	3.94	1.17	3.46	2.17	4.14	4.73	2.78
		950	1.27	6.33	3.14	2.05	38.02	3.61	1.15	3.6	1.84	4.6	4.77	3.02
		960	1.46	7.59	3.53	1.68	35.34	3.28	1.09	4.16	1.79	4.23	4.39	3.59
		970	1.44	7.18	3.34	2.49	33.82	3.19	1.16	2.41	1.73	4.29	4.69	3.05
		980	1.37	7.09	3.91	2.57	33.89	3.46	1.15	2.59	1.71	4.4	4.93	2.54
		990	1.43	5.93	4.09	1.92	34.33	3.14	1.19	1.69	1.63	3.76	4.39	2.86
		1000	1.34	7.11	4.01	1.49	40.14	3.1	1.09	1.83	1.63	3.42	4.09	3.04

## Sheet: Supplementary Fig.5
		pose1: K65-deprotonated			pose1: K65-protonated			pose2: K65-deprotonated			pose2: K65-protonated
Supplementary Fig. 5g-j	time (ns)	#1	#2	#3	#1	#2	#3	#1	#2	#3	#1	#2	#3
	0.0075	1.87	1.78	2.15	2.41	2.38	2.05	2.63	2.39	2.36	2.25	2.26	2.1
	0.015	1.81	1.88	1.88	2.49	2.34	2.26	2.48	2.62	2.48	2.48	2.08	2.28
	0.0225	1.82	2.05	2.09	2.59	2.38	2.21	2.54	2.16	2.54	2.25	2.16	2.38
	0.03	1.82	1.75	2.43	2.54	2.29	2.49	2.71	2.29	2.34	2.76	2.06	2.12
	0.0375	1.86	1.81	2.33	2.48	2.54	2.7	2.71	2.57	2.67	2.9	2.24	2.38
	0.045	1.92	1.79	2.05	2.58	2.26	2.52	2.45	2.33	2.26	2.26	2.07	2.32
	0.0525	2	1.79	2.23	2.49	2.35	2.4	2.26	2.36	2.34	2.27	2.33	2.38
	0.06	2.04	2.1	2.16	2.3	2.45	2.39	2.37	2.33	2.48	2.99	2.19	2.18
	0.0675	1.91	1.9	2.35	2.56	2.32	2.44	2.79	2.15	2.24	2.3	2.49	2.48
	0.075	1.82	1.66	2.26	2.31	2.52	2.31	2.8	2.02	2.26	2.49	2.27	2.69
	0.0825	1.87	1.83	2.04	2.39	2.42	2.44	2.19	2.44	2.19	2.28	2.18	2.21
	0.09	1.72	1.98	2.15	2.55	2.46	2.41	2.21	2.28	2.21	2.8	2.71	2.57
	0.0975	1.87	1.6	2.32	2.33	2.57	2.46	1.99	2.36	2.11	2.3	2.79	2.38
	0.105	1.88	1.75	2.27	2.28	2.71	2.32	2.02	2.06	2.62	2.33	2.28	2.32
	0.1125	1.83	1.98	2.31	2.38	2.49	2.38	2.12	2.23	2.31	2.43	2.54	2.47
	0.12	2.14	1.77	2.52	2.58	2.53	2.25	2.24	1.96	2.55	2.27	2.43	2.41
	0.1275	1.83	1.71	2.22	2.48	2.53	2.45	2.28	2.33	2.42	2.31	3.01	2.27
	0.135	2.07	1.86	2.34	2.43	2.49	2.51	2.28	2.32	2.27	2.49	2.52	2.5
	0.1425	1.86	1.92	2.3	2.29	2.39	2.43	2.78	2.21	2.2	2.32	2.42	2.31
	0.15	1.88	1.81	2.31	2.36	2.29	2.47	2.36	2.89	2.48	2.25	2.31	2.27
	0.1575	1.74	1.71	2.33	2.27	2.62	2.39	2.27	2.64	2.31	2.11	2.39	3.04
	0.165	1.93	1.75	2.6	2.5	2.4	2.51	2.14	2.64	2.49	2.19	2.31	2.5
	0.1725	1.84	1.79	2.24	2.37	2.68	2.44	2.54	2.75	2.37	2.32	2.41	2.14
	0.18	1.87	1.95	2.33	2.13	2.53	2.65	2.2	2.73	2.43	2.21	2.46	2.84
	0.1875	1.97	1.88	2.6	2.29	2.7	2.35	2.38	2.84	2.35	2.23	2.28	2.92
	0.195	1.92	1.65	2.43	2.23	2.41	2.26	2.21	2.44	2.46	2.39	2.41	3.28
	0.2025	1.83	1.51	2.28	2.31	2.32	2.2	2.2	2.71	2.31	2.87	3.47	2.97
	0.21	1.78	1.78	2.08	2.21	2.49	2.47	2.19	2.53	2.49	3.25	3.57	2.49
	0.2175	1.69	1.92	2.59	2.38	2.86	2.42	2.48	2.88	1.86	3.21	3.27	3.01
	0.225	1.7	1.89	2.37	2.36	2.68	2.12	2.21	2.77	1.99	2.5	3	3.25
	0.2325	1.82	1.96	2.5	2.4	2.59	2.21	2.41	2.76	2.84	2.19	2.74	3.33
	0.24	1.79	2.01	2.28	2.25	3.04	2.71	2.44	2.84	2.41	2.33	2.7	2.94
	0.2475	1.77	2.02	2.43	2.16	2.68	2.71	2.29	2.5	2.11	2.42	2.77	3.36
	0.255	1.79	1.93	2.29	2.36	2.29	2.64	2.53	2.62	2.32	2.3	3.22	3.12
	0.2625	1.63	1.84	2.34	2.23	2.45	2.52	2.4	2.97	2.02	2.37	3.11	3.13
	0.27	1.8	2.03	2.43	2.32	2.44	2.29	2.27	2.79	2.46	2.38	3.27	3.1
	0.2775	1.86	1.92	2.34	2.3	2.53	2.28	2.24	2.61	2.18	2.48	2.67	3.53
	0.285	1.87	2.08	2.25	2.44	2.7	2.32	2.37	2.62	2.59	2.18	2.29	3.08
	0.2925	1.7	1.79	2.2	2.61	2.55	2.4	2.27	2.62	2.32	2.41	3.42	2.78
	0.3	1.72	1.88	2.35	2.49	2.74	2.45	2.21	2.69	2.15	2.33	2.61	2.94
	0.3075	1.76	1.75	2.27	2.55	2.77	2.65	2.24	2.63	2.43	2.38	2.21	3.04
	0.315	1.97	1.66	2.43	2.46	2.62	2.54	2.35	2.9	2.69	2.43	2.16	3.12
	0.3225	1.97	1.63	2.17	2.61	2.59	2.66	2.32	2.9	2.2	2.34	2.17	2.97
	0.33	1.98	1.74	2.26	2.88	2.51	2.64	2.07	2.9	2.67	2.3	2.76	2.72
	0.3375	1.88	1.54	2.27	2.8	2.59	2.55	2.34	2.73	2.2	2.53	2.55	2.75
	0.345	1.89	1.52	1.75	2.94	2.62	2.52	2.36	2.91	2.79	2.36	2.38	2.74
	0.3525	1.84	2.04	2.21	2.54	2.65	2.68	2.35	2.79	2.32	2.46	2.63	2.63
	0.36	1.76	1.92	2.33	2.3	2.62	2.74	2.61	2.72	2.31	3.14	2.63	2.76
	0.3675	1.91	2.04	2	2.64	2.64	2.69	2.76	2.65	2.46	2.67	2.47	3.42
	0.375	1.59	1.87	1.94	2.5	2.65	2.68	2.75	2.67	2.17	2.47	2.6	3.2
	0.3825	1.65	1.77	2.14	2.62	2.7	2.65	2.69	2.41	2.5	2.62	2.51	3.34
	0.39	1.73	1.72	2.2	2.53	2.66	2.68	2.54	2.92	2.24	3.56	2.35	3.1
	0.3975	1.57	1.77	2.32	2.71	2.55	2.99	2.6	2.76	2.3	2.48	2.54	2.99
	0.405	1.66	1.77	2.61	2.55	2.61	2.69	2.49	2.76	2.38	3.12	2.78	2.52
	0.4125	1.59	1.95	2.55	2.74	2.53	2.64	2.35	2.97	2.02	3.25	2.4	2.66
	0.42	1.61	1.87	2.27	2.32	2.52	2.68	2.04	2.86	2.06	3.15	2.46	2.89
	0.4275	1.97	1.69	2.28	2.66	2.92	2.89	2.55	2.89	2.24	3.05	2.45	2.28
	0.435	1.83	1.47	2.01	2.48	2.36	2.55	2.46	2.97	2.28	2.93	2.45	2.23
	0.4425	1.79	1.67	2.24	2.64	2.77	2.5	2.35	3.22	2.42	3.13	2.53	2.39
	0.45	1.81	1.62	2.51	2.65	2.88	2.48	2.18	2.54	2.58	2.89	2.62	2.19
	0.4575	1.83	1.49	2.43	2.44	2.73	2.79	2	3.15	2.58	2.4	2.63	2.42
	0.465	1.74	1.96	2.61	2.86	2.9	2.79	2.19	3.06	2.41	2.22	2.69	2.59
	0.4725	1.73	1.78	2.26	2.54	2.45	2.76	2.3	3.01	2.33	2.46	2.62	2.4
	0.48	1.83	1.73	2.22	2.71	2.5	2.87	2.26	3.11	2.6	2.74	2.53	3.15
	0.4875	1.68	1.8	2.05	2.54	2.74	2.95	2.24	2.96	2.51	2.87	2.67	2.58
	0.495	1.68	1.7	1.87	3.05	2.71	2.67	2.4	2.88	2.57	2.71	2.59	2.12
	0.5025	1.81	1.87	2.06	2.68	2.71	2.52	2.76	2.75	2.44	2.88	2.56	2.2
	0.51	1.67	1.68	2.21	2.82	2.87	2.47	2.31	2.73	2.47	3.05	2.65	2.44
	0.5175	1.68	1.39	2.38	2.65	2.63	2.68	2.32	2.82	2.41	2.95	2.17	2.41
	0.525	1.76	1.74	2.42	2.9	2.63	2.82	2.54	2.97	2.35	2.92	2.47	2.24
	0.5325	1.75	1.79	2.39	2.6	2.81	2.68	2.1	2.41	2.28	3.07	2.27	2.25
	0.54	1.81	1.66	2.02	2.75	2.76	2.59	2.27	2.86	2.37	3.11	2.48	2.27
	0.5475	1.99	1.76	2.18	2.93	2.44	2.3	2.23	3	2.46	3.46	2.67	2.32
	0.555	1.77	1.84	2.4	2.87	2.5	2.36	2.41	3.36	2.31	3.1	2.46	2.32
	0.5625	2.07	1.7	2.18	2.37	2.64	2.71	2.27	2.87	2.56	3.05	2.66	2.21
	0.57	1.83	1.61	2.23	2.74	2.56	2.77	2.48	2.82	2.22	3.03	2.61	2.11
	0.5775	1.74	1.85	2.21	2.42	2.58	2.67	2.63	2.86	2.4	2.98	2.7	2.11
	0.585	1.72	1.57	2.02	2.74	2.54	2.32	2.38	2.68	2.44	3.26	2.49	2.09
	0.5925	1.68	1.72	1.83	2.66	2.47	2.58	2.57	2.86	2.46	2.9	2.73	2.57
	0.6	1.75	1.55	2.05	2.63	2.67	2.74	2.46	3.32	2.5	3.18	2.36	2.77
	0.6075	1.83	1.64	1.66	2.84	2.65	2.6	2.4	3.09	2.58	2.66	2.43	3.04
	0.615	1.67	2.09	1.7	2.36	2.44	2.39	2.43	3.04	2.44	3.25	2.34	3.55
	0.6225	1.59	1.65	1.95	2.24	2.69	2.29	2.4	3.01	2.32	3.01	2.27	2.75
	0.63	2	1.71	2.25	2.57	2.63	2.36	2.53	3.33	2.4	2.73	2.56	2.83
	0.6375	1.79	2.05	2.25	2.31	2.6	2.34	2.2	3.05	2.39	2.91	2.57	2.64
	0.645	2.04	1.92	2.11	2.32	2.84	2.41	2.61	3.33	2.39	2.83	2.24	2.25
	0.6525	2.03	1.86	1.96	2.2	2.37	2.62	2.65	3.05	2.23	2.42	2.61	2.14
	0.66	1.75	1.6	2.24	2.36	2.68	2.64	2.9	2.96	2.43	3.04	2.68	2.72
	0.6675	1.56	1.7	2.29	2.24	2.53	2.71	2.93	3.27	2.45	2.87	2.62	2.66
	0.675	1.84	1.74	2	2.06	2.46	2.74	2.67	3.3	2.44	2.9	2.85	3.04
	0.6825	2.06	1.98	1.87	2.19	2.59	2.51	2.46	3.2	2.57	3.26	3.15	3.26
	0.69	2.29	1.75	1.82	2.12	2.61	2.64	2.77	3.46	2.47	3.57	2.64	2.53
	0.6975	1.95	1.68	2	2.34	2.61	2.51	2.91	2.85	2.56	2.4	2.61	3.11
	0.705	1.88	1.74	1.93	2.62	2.54	2.54	2.69	3.1	2.6	2.88	2.57	2.87
	0.7125	1.86	1.83	1.69	2.16	2.92	2.71	2.9	3.21	2.61	2.4	2.73	3.44
	0.72	2.14	1.6	2.12	2.43	2.8	2.51	2.76	3.22	2.67	2.34	2.4	2.32
	0.7275	1.88	1.74	1.77	2.34	2.42	2.31	2.59	3.08	2.65	2.4	2.34	3.15
	0.735	2.01	1.71	2.04	2.54	2.47	2.47	2.67	3.56	2.63	2.43	2.9	2.43
	0.7425	1.97	1.99	1.94	2.61	2.48	2.53	2.9	3.55	2.51	2.35	2.61	2.55
	0.75	1.95	1.71	1.66	3.04	2.65	2.57	2.79	3.22	2.45	2.36	2.52	3.33
	0.7575	2.01	1.65	1.66	3.3	2.44	2.54	2.91	3.29	2.73	2.41	2.45	2.14
	0.765	1.85	1.94	1.88	3.05	2.58	2.56	2.84	3.66	2.52	2.71	2.44	2.45
	0.7725	1.95	2.17	1.91	2.78	2.61	2.78	3.11	3.83	2.9	2.56	3.01	2.8
	0.78	1.96	1.85	1.83	2.68	2.6	2.68	2.66	3.57	2.56	2.3	2.75	2.28
	0.7875	2.22	1.86	1.98	2.51	2.64	2.59	2.81	3.74	2.3	2.45	2.54	2.6
	0.795	1.93	1.78	1.82	2.56	2.49	2.54	2.93	3.46	2.55	2.21	2.47	2.1
	0.8025	1.73	1.56	1.72	2.63	2.46	2.56	2.98	3.28	2.94	2.55	2.87	2.31
	0.81	1.87	1.77	1.85	2.75	2.53	2.83	2.86	3.19	2.67	2.44	2.61	2.22
	0.8175	1.8	1.84	1.93	2.62	2.67	2.86	2.75	2.73	2.6	2.41	2.79	2.48
	0.825	1.85	1.72	1.74	2.37	2.47	2.99	2.77	3.42	2.65	2.58	2.69	1.98
	0.8325	1.75	1.96	1.68	2.63	2.49	2.78	2.82	3.31	2.38	2.46	2.51	2.21
	0.84	1.47	1.55	1.69	2.86	2.7	2.58	2.9	3.17	2.51	2.32	2.38	2.26
	0.8475	1.76	1.76	1.56	2.97	2.48	3	2.97	2.95	2.65	2.73	2.5	2.11
	0.855	1.68	1.72	1.7	2.96	2.64	2.58	2.62	3.36	2.64	2.34	2.58	2.22
	0.8625	1.55	1.95	1.57	2.56	2.59	2.74	2.55	3.42	2.6	2.25	2.45	2.24
	0.87	1.86	2.12	1.65	3.39	2.44	3.09	2.18	3.22	2.58	2.25	2.56	2.2
	0.8775	1.98	2.23	2.08	2.84	2.61	3.22	2.32	2.91	2.44	2.27	2.55	2.24
	0.885	1.8	1.74	1.77	2.49	2.42	3	2.23	3.05	2.28	2.22	2.31	2.12
	0.8925	1.94	1.69	1.96	2.51	2.54	2.92	2.59	2.94	2.33	2.44	2.45	2.09
	0.9	1.71	2.08	2.04	2.42	2.4	2.53	2.98	2.9	2.2	2.46	3.04	1.94
	0.9075	2.1	1.7	1.76	2.75	2.57	2.75	2.71	3.96	2.47	2.45	2.87	2.48
	0.915	1.75	1.66	1.99	2.74	2.67	2.4	2.57	3.3	2.23	2.43	2.64	2.32
	0.9225	1.95	1.84	1.9	2.9	2.48	2.57	2.75	3.59	2.19	2.19	2.09	2.41
	0.93	1.96	1.74	2.14	2.84	2.61	2.81	2.81	2.78	2.31	2.45	2.14	2.41
	0.9375	1.92	1.81	1.8	3.09	2.52	2.71	3	3.06	2.13	2.37	2.31	3.06
	0.945	1.73	1.82	1.8	2.63	2.6	2.5	2.89	3.43	2.32	2.42	2.58	2.57
	0.9525	1.86	1.68	1.71	2.81	2.51	2.57	3.25	3.05	2.41	2.21	2.6	3.12
	0.96	1.83	1.76	2.04	2.7	2.52	2.58	2.87	3.29	2.16	2.66	2.61	2.23
	0.9675	1.85	1.58	2.52	2.77	2.38	2.63	3.46	3.01	2.35	2.66	2.65	3.13
	0.975	1.78	1.79	2.71	2.61	2.28	2.55	3.71	2.98	2.18	2.29	2.64	2.55
	0.9825	1.95	1.55	2.31	2.82	2.5	2.53	3.35	3.08	2.07	2.58	2.69	3.7
	0.99	1.83	1.8	2.2	2.74	2.58	2.46	3.32	2.93	2.42	3.43	2.76	2.21
	0.9975	1.96	1.8	1.93	2.61	2.49	2.42	3.16	3.16	2.12	3.06	3.04	2.28
	1.005	1.87	1.75	2.31	2.98	2.31	2.71	3.52	2.77	2.35	3.07	2.51	2.57
	1.0125	1.81	1.75	2.25	2.41	2.51	2.8	3.43	2.78	2.23	3.15	2.58	2.73
	1.02	1.8	1.9	2.14	2.71	2.55	2.45	3.34	2.75	2.36	3.08	2.39	2.62
	1.0275	1.96	1.72	1.92	2.75	2.54	2.6	3.42	3.08	2.5	2.81	2.29	3.04
	1.035	1.63	1.67	1.9	2.88	2.39	2.75	3.7	3.33	2.65	2.85	2.44	2.4
	1.0425	1.9	1.83	1.71	2.62	2.39	2.71	3.52	3.32	2.52	2.69	2.59	2.54
	1.05	2.07	1.79	1.96	2.62	2.46	2.88	3.68	2.91	2.51	3.59	2.77	3.32
	1.0575	1.73	1.85	1.95	3.04	2.39	2.88	3.94	2.81	2.27	3.45	2.62	3.67
	1.065	1.85	1.7	1.88	2.89	2.48	2.93	3.69	2.77	2.14	2.97	2.72	3.77
	1.0725	2.06	1.82	1.68	2.68	2.58	2.66	3.66	2.7	2.09	2.92	2.23	3.01
	1.08	1.78	1.79	1.7	3.19	2.56	2.85	3.61	2.51	2.54	2.49	2.97	3.55
	1.0875	1.53	1.99	2.09	2.95	2.21	2.66	3.37	2.82	2.46	2.34	2.45	3.38
	1.095	1.44	2.19	1.9	3.13	2.5	2.94	3.53	2.82	2.61	2.42	2.51	3.16
	1.1025	1.66	1.69	2.42	2.63	2.38	2.8	3.81	3.13	2.35	2.33	2.9	2.72
	1.11	1.72	1.87	2.12	2.83	2.24	2.74	3.6	2.68	2.55	2.34	2.8	3.32
	1.1175	1.51	1.9	2.45	3.08	2.32	2.76	3.2	3.11	2.38	2.58	2.68	3.13
	1.125	1.6	1.96	2.06	2.42	2.35	3.09	3.46	3.2	2.7	2.36	2.73	3.28
	1.1325	1.58	1.61	2.18	2.46	2.31	2.93	3.23	3.61	2.63	2.8	2.48	3.8
	1.14	1.61	1.76	2.03	2.61	2.32	2.86	3.41	3.25	2.98	2.56	2.75	3.54
	1.1475	1.45	1.63	2.05	2.49	2.47	2.79	3.38	3.2	2.46	2.46	2.45	3.59
	1.155	1.39	2.06	1.8	2.44	2.46	2.83	3.57	2.91	2.6	2.42	2.68	3.58
	1.1625	1.71	1.65	2.21	2.52	2.49	2.6	3.24	2.64	2.87	2.39	2.63	3.68
	1.17	1.82	1.63	1.84	2.55	2.62	2.56	2.88	3.47	2.8	2.45	2.4	3.79
	1.1775	1.91	1.59	1.75	2.41	2.53	2.52	3.7	2.92	2.75	2.39	2.97	3.83
	1.185	2.2	1.66	2.02	2.5	2.77	2.45	3.41	3.03	3.05	2.35	2.68	3.89
	1.1925	2.09	1.66	2.12	2.84	2.44	2.59	3.39	2.96	3.1	2.3	2.79	3.65
	1.2	1.63	1.73	2.03	2.75	2.48	2.52	3.43	2.7	2.96	2.46	2.59	3.72
	1.2075	1.91	1.44	2.13	2.49	2.65	2.65	3.29	3.04	2.71	2.29	2.54	3.43
	1.215	1.81	1.74	2.05	3.06	2.67	2.91	3.71	2.56	3.09	2.35	2.84	3.79
	1.2225	2.04	1.57	2	2.98	2.65	3.12	3.24	2.58	3.09	2.5	2.57	3.45
	1.23	1.83	1.74	1.83	3.1	2.45	2.75	3.54	2.23	2.97	2.56	2.6	3.12
	1.2375	1.86	1.66	1.98	3.12	2.41	2.93	3.18	2.22	3.06	2.33	3.14	2.43
	1.245	1.89	1.55	1.91	3.01	2.77	3.07	3.7	2.27	2.67	2.47	2.66	2.42
	1.2525	2.45	1.81	1.88	2.87	2.46	2.8	3.45	2.47	2.74	2.27	2.67	2.59
	1.26	2.21	1.79	2.31	2.9	2.52	2.74	3.69	2.35	2.82	2.56	2.67	3.61
	1.2675	2.19	1.75	2.06	2.86	2.37	2.67	3.5	2.48	2.82	2.67	2.72	3.73
	1.275	2.15	1.87	2	2.55	2.38	2.75	3.65	2.81	3	2.26	2.53	3.74
	1.2825	2.15	1.52	2.1	3.08	2.4	2.74	3.6	2.86	3.05	2.33	2.61	3.14
	1.29	1.79	1.83	2	3.01	2.54	2.52	3.18	2.81	2.74	2.57	2.72	2.65
	1.2975	2.17	1.48	1.89	2.59	2.38	2.79	2.96	2.89	2.79	2.33	2.6	2.29
	1.305	1.87	1.6	2.04	2.78	2.11	2.87	3.65	2.72	2.89	2.59	2.46	2.53
	1.3125	1.81	1.59	2.43	2.8	2.4	2.41	3.4	2.8	2.73	2.15	2.91	2.42
	1.32	1.88	1.71	1.93	2.7	2.53	2.53	3.25	2.65	2.87	2.55	2.93	2.75
	1.3275	1.79	1.73	1.85	2.79	2.36	2.49	3.48	2.66	2.68	2.56	2.62	2.67
	1.335	1.8	1.54	2.4	3.14	2.44	3.01	3.3	2.49	2.81	2.51	2.79	2.46
	1.3425	1.83	1.7	2.18	2.81	2.52	2.57	3.45	2.46	2.88	2.46	2.58	2.64
	1.35	1.78	1.84	2.66	3.08	2.4	2.79	3.1	3.12	2.6	2.65	2.67	2.48
	1.3575	1.71	1.7	2.52	2.45	2.53	2.64	3.11	2.89	2.86	2.47	2.48	2.38
	1.365	1.67	1.72	2.42	2.85	2.47	2.85	2.81	3.48	2.84	2.61	2.84	2.51
	1.3725	1.92	1.77	2.25	2.82	2.45	2.87	2.97	3.15	2.79	2.44	2.74	2.47
	1.38	1.96	1.9	1.62	2.89	2.62	2.78	3.16	3.66	2.9	2.53	2.62	2.39
	1.3875	1.77	2.05	1.76	2.89	2.5	2.7	3.2	3.13	2.7	2.47	3.05	2.43
	1.395	1.56	1.8	1.67	2.71	2.56	2.69	3.13	3.96	2.81	2.42	2.63	2.57
	1.4025	1.89	2.03	1.84	2.36	2.56	2.77	3.17	3.73	3	2.08	2.79	2.36
	1.41	1.81	2.05	1.67	2.3	2.7	2.79	3.25	4	2.8	2.35	2.57	2.36
	1.4175	2.02	1.83	1.75	2.56	2.84	2.61	3.34	3.84	2.77	2.43	2.93	2.44
	1.425	2	1.68	1.55	2.72	2.93	2.87	3.56	3.39	2.85	2.42	2.48	2.64
	1.4325	1.82	1.82	1.86	2.91	2.46	2.86	3.17	3.67	2.76	2.51	2.46	2.26
	1.44	1.93	2.07	1.61	2.81	2.7	2.87	3.5	3.55	2.85	2.64	2.45	2.56
	1.4475	2.09	1.99	1.8	2.91	2.52	3.1	3.76	3.49	2.76	2.77	2.31	2.43
	1.455	1.88	1.96	1.73	2.52	2.49	2.91	3.53	3.51	2.61	2.78	2.52	2.73
	1.4625	1.93	1.97	1.93	2.69	2.43	2.62	3.11	3.71	3.08	3.08	2.51	2.77
	1.47	1.79	1.95	1.77	2.63	2.72	2.95	3.06	3.8	3.13	2.76	2.82	2.82
	1.4775	1.96	1.78	1.54	2.64	2.56	2.71	3.38	3.35	2.76	2.34	2.94	2.39
	1.485	2.04	1.61	1.74	2.44	2.87	2.89	3.39	3.63	2.65	2.46	2.85	2.44
	1.4925	1.9	1.69	1.8	2.49	2.72	2.73	3.27	3.23	3.05	2.58	2.77	2.52
	1.5	1.79	1.92	1.82	2.97	2.83	2.6	3.18	3.33	2.75	2.26	2.38	2.46
	1.5075	1.88	1.81	1.73	2.73	2.62	2.95	3.54	3.04	2.98	2.56	2.61	2.54
	1.515	1.98	1.85	2.2	2.81	2.27	2.76	3.52	3.76	3.02	2.26	2.66	2.59
	1.5225	1.68	1.8	1.8	2.75	2.44	2.65	3.54	2.9	2.85	2.44	2.63	2.44
	1.53	1.84	1.75	1.84	2.88	2.62	3.03	3.47	2.97	2.71	2.14	2.86	2.41
	1.5375	1.76	1.72	1.83	2.87	2.46	3.02	3.16	3.26	2.65	2.39	2.43	2.45
	1.545	1.7	1.79	2.12	2.65	2.54	2.92	3.19	3.32	2.67	2.29	2.65	2.42
	1.5525	1.77	1.66	2.22	2.51	2.45	2.77	3.22	3.21	2.71	2.5	2.6	2.45
	1.56	1.84	1.88	2.14	2.76	2.56	2.53	3.34	3.45	2.68	2.42	2.67	2.71
	1.5675	1.81	1.67	1.97	2.92	2.72	2.45	3.35	3.65	2.69	2.22	2.51	2.62
	1.575	1.72	1.71	1.82	2.86	2.6	2.46	3.33	3.71	2.77	2.17	3.04	2.57
	1.5825	1.72	1.88	1.89	2.8	2.92	3.19	3.28	3.65	2.67	2.29	2.71	2.72
	1.59	1.79	1.93	1.94	2.63	2.45	2.96	3.38	3.75	2.5	2.05	2.68	2.58
	1.5975	1.71	1.58	1.93	2.59	2.57	2.64	2.98	4.66	2.61	2.31	2.57	2.44
	1.605	1.9	1.78	2.1	2.53	2.56	3.01	3.38	3.8	2.6	2.15	3.07	2.58
	1.6125	1.86	1.71	1.91	2.34	2.43	2.66	3.1	3.73	2.53	2.3	2.82	2.91
	1.62	1.64	1.57	1.66	2.69	2.7	2.96	3.29	3.68	2.88	2.15	2.61	2.58
	1.6275	1.73	1.76	1.76	2.71	2.51	3.15	3.23	3.62	2.93	2.23	2.59	2.45
	1.635	1.76	2.08	1.84	2.43	2.58	2.62	3.27	3.95	2.49	2.23	2.51	2.64
	1.6425	1.71	1.84	1.67	2.61	2.34	2.93	3.24	3.8	2.66	2.34	2.29	2.56
	1.65	1.96	1.75	1.61	2.51	2.6	2.91	2.96	2.85	2.57	2.22	2.42	2.72
	1.6575	1.99	1.62	1.79	2.68	2.65	2.69	3.22	3.6	2.57	2.37	2.03	2.4
	1.665	2.13	1.82	1.37	2.52	2.46	2.82	3.47	3.93	2.48	2.28	1.84	2.84
	1.6725	1.99	1.78	1.59	2.72	2.48	2.8	3.46	2.66	2.67	2.12	2.03	2.91
	1.68	1.84	1.98	1.57	2.51	2.48	2.72	3.23	2.34	2.82	2.32	2.11	2.56
	1.6875	1.88	1.93	1.75	2.96	2.54	2.73	3.53	2.59	2.54	2.4	2.25	3
	1.695	1.75	1.9	1.79	3.06	2.47	2.71	3.08	2.63	2.6	2.18	2.05	2.63
	1.7025	1.83	2.31	1.97	2.66	2.67	2.72	3.24	2.59	2.72	2.37	2.08	2.63
	1.71	1.97	2.07	1.8	3.1	2.46	2.74	3.46	2.79	2.78	2.23	2.15	2.78
	1.7175	1.74	1.73	1.92	2.82	2.83	3.16	3.31	2.54	2.72	2.11	2.02	2.95
	1.725	1.63	1.84	1.79	2.51	2.89	2.85	3.24	2.43	2.64	2.6	2	2.66
	1.7325	2.01	2.06	1.64	2.96	2.61	2.81	2.97	2.54	2.73	2.35	2.21	2.49
	1.74	1.99	1.95	1.55	2.97	2.63	2.91	3.2	2.49	2.62	2.49	2.39	2.59
	1.7475	2.11	1.93	1.9	2.91	2.78	2.93	3.17	2.7	2.68	2.37	2.16	2.75
	1.755	1.97	1.85	1.87	2.73	2.35	2.94	3.46	2.69	2.65	2.44	1.94	2.68
	1.7625	2	1.73	1.84	2.85	2.43	2.95	2.96	2.62	2.8	2.21	2.08	2.52
	1.77	2.33	2	1.78	2.94	2.54	2.83	3.23	2.64	2.82	2.44	2.03	2.75
	1.7775	2.02	1.88	1.88	2.83	2.72	2.74	3.52	2.61	2.75	2.42	2.07	2.65
	1.785	2.12	1.74	1.74	2.88	2.58	2.97	3.27	2.57	2.67	2.47	2.17	2.58
	1.7925	2.06	1.87	1.67	2.64	2.57	2.56	3.1	2.71	2.59	2.33	1.93	2.75
	1.8	2.02	1.82	1.69	2.91	2.42	2.47	3.25	2.78	2.65	2.18	1.91	2.43
	1.8075	1.76	2.08	1.33	2.59	2.56	2.59	3.37	2.62	2.63	2.25	2.01	2.91
	1.815	1.84	1.67	1.55	2.53	2.53	2.72	3.29	2.83	2.86	2.34	1.98	2.81
	1.8225	1.99	1.82	1.77	2.74	2.14	2.83	3.39	2.63	2.72	2.49	2.14	2.96
	1.83	2.11	1.74	1.77	2.88	2.28	2.74	3.33	2.84	2.73	2.1	2.22	3.15
	1.8375	2.02	1.65	1.62	2.63	2.28	2.63	3.37	2.8	2.97	2.21	2.63	3.1
	1.845	2.14	1.9	2.01	2.61	2.44	2.19	3.2	2.7	2.9	2.54	2.15	3.39
	1.8525	2.08	1.92	1.81	2.79	2.49	2.5	3.09	2.69	2.69	2.76	2.24	3.09
	1.86	1.98	2.23	1.93	2.7	2.74	2.32	3.16	2.65	2.88	2.44	1.9	3.26
	1.8675	2.17	2.05	1.74	2.58	2.82	2.41	3.67	2.8	2.71	2.35	2.05	3.31
	1.875	2.06	2.06	1.89	2.83	2.49	2.51	3.26	2.65	2.87	2.35	2.38	3.29
	1.8825	2.16	1.85	1.69	3.04	2.64	2.62	3.12	2.96	2.89	2.35	1.96	3.12
	1.89	1.79	2.02	1.82	3.09	2.64	2.48	2.97	2.76	2.72	2.22	1.84	3.41
	1.8975	1.98	2.23	1.74	2.83	2.88	2.25	2.95	2.68	2.75	2.28	2.07	2.91
	1.905	1.96	2	1.83	2.59	2.81	2.72	2.95	2.73	2.94	2.7	1.91	2.92
	1.9125	1.95	1.71	1.49	2.78	2.85	2.57	3.4	2.74	2.85	2.49	2.33	2.88
	1.92	1.83	1.79	1.56	2.51	2.62	2.86	3.49	2.66	2.68	2.18	2.18	2.97
	1.9275	2.06	1.94	1.47	2.73	2.55	2.48	3.39	2.84	2.83	2.35	2.1	2.69
	1.935	2.05	2.26	1.45	2.76	2.46	2.73	2.99	2.8	2.73	2.43	2.16	2.78
	1.9425	1.75	2.39	1.24	2.69	2.51	2.68	2.93	2.79	2.86	2.33	2.04	2.59
	1.95	1.5	2.2	1.31	3.07	2.37	2.56	2.88	2.71	2.71	2.76	2.23	3.23
	1.9575	1.74	2.34	1.44	2.81	2.39	2.74	3.17	2.99	2.62	2.34	2.12	3.19
	1.965	1.57	2.45	1.74	3.11	2.37	2.67	3.17	2.85	2.71	2.4	1.95	2.93
	1.9725	1.62	2.28	1.6	2.94	2.51	2.86	3.15	2.86	2.69	2.48	1.9	3.08
	1.98	1.91	2.24	1.65	2.76	2.47	2.86	3.21	2.82	2.95	2.48	1.88	3.06
	1.9875	1.83	1.86	1.44	2.83	2.31	2.5	3.01	2.7	2.72	2.63	1.84	3.09
	1.995	1.65	2.34	1.78	2.72	2.59	2.66	3.19	2.69	2.59	2.41	1.75	3.04
	2.0025	1.63	2.25	1.84	2.71	2.33	2.63	3.16	2.75	2.71	2.61	2.14	3.1
	2.01	1.66	2.09	1.91	2.64	2.4	2.55	3.03	2.82	2.67	2.55	1.82	2.99
	2.0175	1.75	2.34	1.95	2.54	2.4	2.55	3.36	2.73	2.65	2.62	2.07	2.99
	2.025	1.76	2.3	1.96	2.98	2.28	2.44	2.64	2.77	2.61	2.55	2.28	3.33
	2.0325	1.91	2.3	1.92	2.96	2.6	2.49	2.99	2.63	2.66	2.57	2.24	3.11
	2.04	1.5	2.31	1.97	2.76	2.37	2.63	2.9	2.86	3.05	2.42	2.9	2.63
	2.0475	1.59	2.28	1.71	2.55	2.34	2.87	2.51	2.68	2.69	2.45	2.79	2.52
	2.055	1.68	2.24	1.82	2.61	2.29	3.04	2.43	2.78	2.75	2.51	2.38	2.62
	2.0625	1.78	2.14	1.84	2.97	2.53	2.86	2.58	2.86	2.62	2.64	2.52	2.87
	2.07	1.73	2.35	1.78	2.8	2.7	2.95	2.82	2.68	2.79	2.78	2.26	3.19
	2.0775	1.61	2.23	1.7	2.89	2.47	2.87	3.11	2.99	2.65	2.88	1.99	3.14
	2.085	1.72	2.28	1.67	2.74	2.48	2.87	2.89	3.12	2.77	2.51	2.35	3.04
	2.0925	1.64	2.65	1.57	2.82	2.58	3.03	3	3.11	2.54	2.55	2.71	3.15
	2.1	1.76	2.37	1.55	3.32	2.34	2.55	2.65	3.17	2.67	2.67	2.84	3.06
	2.1075	1.95	2.32	1.66	3.04	2.53	2.63	3	3.21	2.62	2.62	2.3	3.05
	2.115	1.66	2.36	1.69	2.83	2.48	2.66	2.94	3.1	2.92	2.43	2.3	2.99
	2.1225	1.66	1.95	1.92	2.76	2.11	2.87	3.15	3.31	2.75	2.36	2.05	3.08
	2.13	1.72	1.99	1.73	2.71	2.33	2.55	3.38	3.1	2.67	2.29	2.17	3.22
	2.1375	1.85	1.87	1.81	3.15	2.39	2.63	3.43	2.94	2.79	2.38	2.3	3.08
	2.145	1.79	1.82	1.97	3.48	2.36	2.5	3.72	3.05	2.62	2.58	2.23	2.96
	2.1525	1.61	1.85	1.68	3.08	2.3	2.72	3.3	3.17	2.67	2.61	2.18	3.19
	2.16	1.69	1.99	1.73	3.32	2.71	2.83	3.19	3.26	2.89	2.65	2.11	3.16
	2.1675	1.78	1.83	1.53	3.19	2.45	2.95	3.47	3.15	2.81	2.51	2.37	3.13
	2.175	1.69	2.04	1.86	3.61	2.42	2.82	3.5	3.26	2.79	2.51	2.31	3.22
	2.1825	1.62	1.85	1.85	3.33	2.47	2.83	3.2	3.45	2.94	2.59	2.16	3.06
	2.19	1.68	2.19	1.79	3.17	2.35	3.2	3.12	3.14	2.62	2.65	2.16	3.08
	2.1975	1.84	1.98	2.2	3.4	2.47	2.84	3.33	2.93	2.76	2.51	1.88	2.91
	2.205	2.17	1.79	2.25	3.31	2.36	2.75	3.1	2.83	2.71	2.73	1.84	2.99
	2.2125	1.65	1.56	1.85	3.12	2.18	2.71	3.31	2.72	2.62	2.68	2.07	3.15
	2.22	1.49	1.95	1.82	3.14	2.32	2.6	3.44	2.78	2.59	2.37	2.23	3.16
	2.2275	1.68	2.01	2.04	2.88	2.37	2.67	3.63	2.86	2.51	2.59	2.32	3.22
	2.235	1.79	2.25	1.71	2.83	2.57	2.79	3.28	2.73	2.59	2.59	2.21	3.12
	2.2425	1.66	1.95	1.74	2.54	2.18	3.09	3.22	2.74	2.58	2.58	2.43	3.23
	2.25	1.59	2.21	1.76	2.57	2.36	3.28	3.2	2.92	2.65	2.62	2.56	2.96
	2.2575	1.88	2.01	1.7	2.7	2.45	3.15	3	2.86	2.77	2.65	2.36	3.41
	2.265	1.8	1.74	1.72	2.76	2.44	3.06	2.94	2.68	2.71	2.48	2.08	3.21
	2.2725	2.09	1.87	1.59	2.66	2.4	3.03	3.2	2.78	2.54	2.47	2.11	3.17
	2.28	2.4	1.91	1.69	2.93	2.32	2.57	3.26	2.88	2.48	2.56	2.29	3.03
	2.2875	1.78	1.85	1.69	2.76	2.39	2.67	3.12	2.81	2.76	2.57	2.4	3.06
	2.295	1.71	1.86	1.85	2.94	2.6	3.29	3.48	2.85	2.79	2.41	2.25	3.24
	2.3025	1.81	1.97	1.73	3.21	2.16	3.04	3.34	2.71	2.68	2.67	2.08	3.12
	2.31	1.82	1.83	1.77	2.78	2.39	2.73	2.91	2.63	2.93	2.42	2.2	3.14
	2.3175	2.07	1.74	1.72	2.95	2.49	3.03	3.15	2.78	2.81	2.3	2.09	3.05
	2.325	1.74	1.81	1.64	3.15	2.34	3.21	3.28	2.86	3.27	2.4	1.82	3.15
	2.3325	1.86	1.78	1.65	2.74	2.34	2.81	3.44	2.64	2.96	2.68	2.1	3.11
	2.34	1.92	2.01	1.94	2.61	2.68	2.82	3.55	2.67	2.99	2.48	2.03	3.38
	2.3475	1.78	1.77	2.03	2.72	2.7	2.82	3.33	3.18	3.01	2.87	2.09	2.91
	2.355	2.06	1.77	1.79	2.94	2.57	2.9	3.72	2.88	2.87	2.5	1.97	3.06
	2.3625	2.18	2.02	1.86	2.83	2.6	3.19	3.43	3.02	2.96	2.41	1.95	3.09
	2.37	1.78	1.91	1.82	2.86	2.78	2.79	3.48	2.64	2.95	2.53	2.02	3.08
	2.3775	1.71	2.03	1.59	2.86	2.31	2.8	3.57	3.29	3.08	2.38	2.06	3.28
	2.385	2.03	2	2.07	2.85	2.49	2.33	3.59	3.25	2.79	2.49	1.93	3.27
	2.3925	1.83	2.21	2.3	2.86	2.55	2.53	3.63	3.1	2.94	2.24	1.94	2.99
	2.4	2.42	2.01	1.76	2.85	2.58	2.77	3.81	3.58	2.9	2.46	2.14	3.21
	2.4075	2.05	2.14	1.51	2.84	2.36	2.42	3.56	3.55	2.93	2.32	2.25	3.34
	2.415	2.05	1.9	1.89	2.73	2.59	2.49	3.58	3.93	2.79	2.24	2.33	3.22
	2.4225	1.96	2.04	1.75	3	2.49	2.37	3.53	3.64	2.78	2.8	2.27	3.09
	2.43	2.1	1.89	1.83	2.93	2.41	2.94	3.69	3.6	2.73	2.4	2.3	3.36
	2.4375	2.38	1.76	1.54	3.08	2.5	2.69	3.89	3.62	2.76	2.64	2.18	3.16
	2.445	2.23	1.84	1.75	2.88	2.42	2.82	3.72	3.71	2.79	2.55	2.1	3.27
	2.4525	2.36	1.81	1.72	3.01	2.31	2.83	3.7	3.85	2.81	2.54	2.48	3.22
	2.46	2.43	1.8	1.74	2.95	2.65	2.79	4.01	3.63	3.05	2.45	2.46	3.2
	2.4675	2.32	2.05	1.97	2.75	2.51	3.11	4.74	3.57	2.69	2.38	2.44	3.14
	2.475	2.38	1.7	1.82	3.04	2.49	2.65	4.77	3.73	3.07	2.36	2.31	3.21
	2.4825	2.47	1.84	1.92	3.03	2.4	2.79	4.3	3.83	2.94	2.49	2.37	3.2
	2.49	2.05	1.96	2.19	2.41	2.53	2.63	3.74	3.85	2.74	2.33	2.71	3.2
	2.4975	2.23	2.06	1.86	2.43	2.59	2.71	3.58	4.04	2.95	2.54	2.2	3.18
	2.505	2.19	1.93	1.65	2.86	2.35	2.6	3.65	3.81	2.85	2.49	2.17	3.26
	2.5125	1.68	1.89	1.77	2.63	2.41	2.58	4.09	3.6	2.95	2.42	2.2	3.24
	2.52	1.76	1.8	2.2	2.62	2.62	2.79	4.11	3.82	2.66	2.41	2.15	3.32
	2.5275	2.35	2.16	1.96	2.73	2.63	2.31	4.21	3.82	2.68	2.31	2.23	3.09
	2.535	2.47	2.01	2.04	2.59	2.56	2.81	3.92	3.95	2.83	2.09	2.33	3.35
	2.5425	2.16	1.79	1.87	2.73	2.49	2.45	3.74	4.22	3.02	2.37	2.05	3.18
	2.55	2.17	1.96	2.67	3.07	2.65	2.69	3.62	4.2	3.06	2.16	2.19	3.04
	2.5575	2.11	1.85	2.36	3.12	2.39	3.03	3.42	4.09	3.13	2.47	2.25	3.08
	2.565	1.9	1.91	1.95	3.11	2.62	2.76	3.36	3.93	3.1	2.35	2.21	3.28
	2.5725	1.84	1.98	2.4	2.84	2.46	2.54	3.52	4.05	3.1	2.54	2.22	3.14
	2.58	2.14	2.13	2.65	2.77	2.46	2.59	3.79	3.86	3.12	2.6	2.28	3.23
	2.5875	1.98	1.97	2.59	2.79	2.6	3.15	3.64	3.95	2.85	2.58	2.62	3.17
	2.595	2	2.12	2.74	2.7	2.42	2.82	3.56	3.86	3.22	2.58	2.31	3.14
	2.6025	1.59	2.16	2.74	2.68	2.58	2.59	4	4.29	3.21	2.68	2	3.23
	2.61	1.64	2.01	2.58	2.88	2.49	2.54	4.16	4.95	3.18	2.61	2.23	2.94
	2.6175	2.01	1.97	2.69	2.44	2.76	2.3	4.36	4.91	2.96	2.5	2.28	2.74
	2.625	1.76	2.08	2.72	2.83	2.47	2.51	3.63	4.6	2.9	2.59	2.08	2.7
	2.6325	1.66	2.21	2.24	2.3	2.79	2.68	3.44	4.61	2.91	2.56	2.17	2.96
	2.64	1.84	2.06	2.5	2.64	2.53	2.49	3.89	4.11	3.2	2.61	2.16	3.04
	2.6475	1.62	2.04	2.36	3.02	2.53	2.34	3.3	4.37	2.87	2.23	2	2.96
	2.655	1.71	2.1	1.82	3.15	2.38	2.11	3.73	3.96	3.06	2.72	2.02	3.06
	2.6625	1.69	2	2.06	3.04	2.41	2.41	3.81	3.96	3.27	2.53	2.09	2.69
	2.67	1.62	1.97	1.81	2.89	2.63	2.45	3.45	4.66	3.18	2.69	2.15	2.75
	2.6775	1.69	1.74	1.85	2.73	2.65	2.52	3.44	4.53	3.14	2.57	2.06	2.67
	2.685	1.94	1.78	2.28	2.73	2.55	2.4	3.77	4.59	3.23	2.58	2.11	2.88
	2.6925	1.72	2.16	1.84	2.78	2.65	2.68	3.86	4.06	3.08	2.63	1.88	2.75
	2.7	1.91	2.06	1.75	2.53	2.46	2.25	3.56	4.1	3.58	2.57	1.95	2.68
	2.7075	1.87	2	1.88	2.79	2.5	2.95	3.37	4.53	3.33	2.49	1.93	3.01
	2.715	1.67	2.09	1.92	2.95	2.48	2.71	3.46	4.7	3.07	2.59	2.31	2.79
	2.7225	1.89	2.02	1.64	2.83	2.5	2.6	3.29	4.72	3.28	2.55	1.99	2.88
	2.73	1.67	1.9	1.98	2.92	2.59	2.76	3.13	4.52	3.23	2.63	1.86	2.79
	2.7375	1.71	2.16	1.84	3.26	2.45	3.12	3.21	4.47	3.1	2.66	1.84	3.05
	2.745	2.01	1.96	1.63	3.44	2.55	2.7	3.88	4.78	3.21	2.53	1.86	2.96
	2.7525	1.58	2.05	1.85	3.72	2.57	2.7	3.6	4.26	3.42	2.74	1.87	2.83
	2.76	2.11	2.1	2.09	3.5	2.48	2.6	3.78	3.87	3.19	2.78	2.02	2.74
	2.7675	1.79	2.07	1.81	3.21	2.38	2.84	3.73	4.23	3.25	2.61	2.22	2.82
	2.775	1.56	2.1	1.64	2.97	2.44	2.67	3.53	4.76	3.28	2.49	1.84	2.71
	2.7825	1.91	1.94	1.84	2.92	2.49	2.68	3.58	4.47	3.11	2.59	1.77	2.77
	2.79	1.72	1.87	1.69	3.3	2.4	2.63	3.65	4.69	3.68	2.45	2.02	2.73
	2.7975	1.62	1.8	2	3.39	2.62	2.74	3.55	4.32	3.49	2.83	2.09	2.71
	2.805	1.51	1.87	1.79	3.25	2.34	2.58	3.34	4.64	3.35	2.49	2.1	2.72
	2.8125	1.88	1.88	1.76	3.2	2.3	2.37	3.17	4.52	3.19	2.6	2.11	2.71
	2.82	1.9	1.99	1.81	2.76	2.32	2.27	3.16	4.45	3.47	2.53	2.11	2.83
	2.8275	1.53	2.02	1.87	3.18	2.28	2.27	3.22	4.76	2.96	2.52	2.25	2.66
	2.835	1.74	1.79	1.89	3.16	2.42	2	3.55	4.58	3.49	2.38	2.22	2.66
	2.8425	1.96	1.89	1.84	3.26	2.56	2.7	3.31	4.24	3.3	2.26	2.01	2.6
	2.85	2.11	1.9	1.79	3.14	2.27	2.42	3.21	4.69	3.44	2.34	1.8	2.46
	2.8575	1.75	2.1	1.79	2.93	2.55	2.36	3.22	4.57	3.41	2.34	1.9	2.56
	2.865	1.85	2.12	1.65	3.47	2.73	2.49	3.45	4.46	3.35	2.42	1.68	2.59
	2.8725	1.9	1.93	1.68	3.49	2.47	2.77	3.42	4.59	3.32	2.41	2.03	2.56
	2.88	1.9	2.11	1.74	3.36	2.39	2.93	3.53	5	3.21	2.41	2.12	2.81
	2.8875	1.61	2.21	1.63	2.98	2.45	2.59	3.29	4.24	3.16	2.48	2.13	2.77
	2.895	1.7	1.7	1.72	2.79	2.57	2.76	3.39	4.54	3.51	2.24	1.84	2.82
	2.9025	1.68	1.88	1.76	2.71	2.61	2.45	3.48	4.63	3.54	2.46	1.7	2.78
	2.91	1.86	2.39	2.04	2.41	2.59	2.57	3.8	4.53	3.18	2.4	1.95	2.8
	2.9175	1.95	2.15	1.84	2.76	2.87	2.48	3.65	4.87	3.8	2.77	1.9	2.73
	2.925	2.1	2.26	1.63	2.67	2.84	2.74	3.31	4.84	3.68	2.65	2.25	2.91
	2.9325	1.93	2.46	1.87	2.73	2.66	2.41	3.85	4.7	3.43	2.46	2.13	2.71
	2.94	1.94	2.06	1.81	2.41	2.48	3.06	3.65	4.94	3.81	2.42	2.03	2.96
	2.9475	2	2.31	1.7	2.33	2.47	2.19	3.59	4.78	3.89	2.49	2.12	2.97
	2.955	2.14	2.29	1.89	2.57	2.52	3.11	3.62	4.76	3.64	2.46	1.85	2.96
	2.9625	1.9	2.12	1.67	2.08	2.53	3.04	3.3	4.87	3.49	2.58	1.73	2.63
	2.97	1.7	2.53	1.75	2.51	2.2	2.76	3.38	4.95	3.34	2.66	1.87	2.72
	2.9775	1.77	1.99	1.72	2.89	2.56	2.88	3.41	4.85	3.29	2.41	1.9	2.68
	2.985	1.7	2.15	1.63	2.32	2.52	2.76	3.78	4.72	3.4	2.3	1.94	2.59
	2.9925	1.71	1.99	1.58	2.75	2.61	2.95	3.85	4.9	3.75	2.53	2.05	2.61
	3	1.82	2.02	1.64	2.29	2.47	2.59	4.09	4.96	3.49	2.51	2.36	2.9
	3.0075	1.75	2.07	1.68	2.84	2.5	2.63	4.76	4.9	3.56	2.3	2.03	2.7
	3.015	2.01	2.18	1.73	2.55	2.6	3.02	4.69	4.82	3.7	2.49	1.99	2.75
	3.0225	2.03	2.21	1.6	2.64	2.79	2.84	4.6	4.69	3.17	2.42	2.11	2.73
	3.03	1.66	2.31	1.93	2.62	2.73	2.82	4.59	4.81	3.66	2.33	2.07	2.85
	3.0375	1.57	2.23	2.14	2.91	2.6	3.12	4.55	4.79	3.55	2.61	2.19	2.61
	3.045	1.66	2.16	1.62	2.8	2.34	3.39	4.8	4.78	3.54	2.65	2.08	2.49
	3.0525	1.96	2.19	1.65	3.09	2.38	3.21	4.58	4.68	3.75	2.42	1.93	2.63
	3.06	1.67	2.14	2.32	2.52	2.57	3.19	4.58	4.71	3.68	2.59	2.23	2.6
	3.0675	1.61	2.19	1.82	2.34	2.27	3.07	3.77	4.74	3.36	2.5	2.08	2.65
	3.075	1.74	2.08	2.23	2.61	2.5	2.86	3.84	4.76	3.83	2.64	2.02	2.5
	3.0825	2.01	2.21	2.15	2.71	2.63	3.3	4.62	4.97	3.33	2.53	1.85	2.47
	3.09	2.01	2.24	2.17	2.75	2.18	2.96	4.49	5.26	3.58	2.59	2.07	2.64
	3.0975	1.93	2.11	2.08	2.78	2.75	3.93	4.68	5.04	3.71	2.32	2.16	2.68
	3.105	1.69	2.18	2.11	2.73	2.42	3.18	4.69	4.75	3.59	2.39	2	2.5
	3.1125	1.93	2.47	2.4	2.79	2.41	3.13	4.52	4.98	3.7	2.49	2.01	2.59
	3.12	1.82	2.18	1.88	2.66	2.13	3.37	4.67	5.13	3.58	2.55	2.18	2.45
	3.1275	1.95	2.13	1.98	2.9	2.29	3.35	4.78	4.92	3.56	2.42	2.1	2.53
	3.135	1.78	2.14	1.68	2.61	2.47	2.91	4.62	5.02	3.7	2.59	2.16	2.3
	3.1425	1.62	2.37	2.27	2.93	2.56	3.27	4.91	4.79	3.49	2.72	2.09	2.46
	3.15	1.68	2.24	2.5	2.59	2.35	3.6	4.68	5.12	3.48	2.58	1.98	2.43
	3.1575	1.83	2.21	2.06	2.65	2.54	2.99	4.62	4.71	3.35	2.32	2.02	2.37
	3.165	1.79	2.15	2.3	2.76	2.57	3.43	5.09	5.24	3.34	2.38	2.13	2.55
	3.1725	1.77	2.22	2.31	2.72	2.47	3.27	5.04	4.64	3.3	2.3	2.2	2.45
	3.18	1.89	2.26	2.19	2.89	2.32	3.63	4.48	5.05	3.65	2.6	2.14	2.35
	3.1875	1.63	2.24	1.93	2.75	2.43	3.57	4.13	5.21	2.94	2.49	2.18	2.43
	3.195	1.99	2.07	1.7	2.8	2.64	3.56	4.18	4.78	2.98	2.64	2.34	2.54
	3.2025	1.77	1.9	1.71	2.82	2.66	3.61	5.5	5.02	3.38	2.54	2.38	2.48
	3.21	1.68	2.31	1.96	2.52	2.4	3.19	6.05	5.03	3.21	2.53	2.35	2.45
	3.2175	1.8	2.45	1.93	2.87	2.62	3.54	6.05	5.31	3.36	2.52	2.39	2.74
	3.225	1.98	2.53	1.67	2.51	2.47	3.3	5.87	5	3.62	2.47	2.4	2.63
	3.2325	2.08	2.36	1.91	2.58	2.49	3.11	5.64	4.98	3.55	2.79	2.53	2.72
	3.24	1.94	2.39	2.09	2.84	2.68	2.99	5.49	5.11	3.32	2.42	2.18	2.54
	3.2475	1.71	2.05	2.21	3.24	2.8	2.94	6.02	4.91	3.6	2.35	2.35	2.65
	3.255	1.95	2.26	2.06	2.76	2.67	3.61	5.97	5.21	3.57	2.42	2.64	2.74
	3.2625	1.73	2.36	1.89	2.73	2.85	3.34	5.66	5.26	3.17	2.51	2.33	2.85
	3.27	1.72	2.11	1.97	2.62	2.45	2.91	5.73	5.46	3.34	2.53	2.34	2.85
	3.2775	2.03	2.35	1.89	2.6	2.79	3.07	6.34	5.08	3.58	2.5	2.22	2.91
	3.285	1.79	2.64	1.84	2.57	2.3	3.27	6.26	4.91	3.67	2.25	2.47	2.71
	3.2925	2.02	2.44	1.79	2.58	2.5	3.02	6.38	4.97	3.52	2.57	2.17	2.73
	3.3	2.03	1.95	1.59	2.58	2.61	2.89	5.86	5.18	3.41	2.41	2.14	2.81
	3.3075	2.05	2.13	1.42	2.67	2.69	3.08	5.85	5.04	3.69	2.6	2.11	2.62
	3.315	2.43	2.08	1.27	2.72	2.28	2.78	5.67	5.13	3.26	2.54	2.04	2.69
	3.3225	1.93	1.96	1.65	2.72	2.48	3.08	6.03	4.93	3.6	2.51	2.45	2.61
	3.33	1.63	1.95	1.6	2.97	2.59	3.12	6.21	4.93	3.5	2.39	2.2	2.53
	3.3375	1.84	1.83	1.75	2.54	2.75	2.79	6.01	5.32	3.25	2.87	2.23	2.77
	3.345	1.92	2.02	1.51	2.77	2.49	2.89	5.84	5.24	3.09	2.48	2.26	2.75
	3.3525	1.94	1.98	1.33	2.81	2.33	3.13	5.67	5.01	3.27	2.49	2.16	2.64
	3.36	1.86	2.03	1.48	2.69	2.51	3.14	5.82	5.22	3.4	2.39	2.17	2.52
	3.3675	1.97	2.07	1.48	2.55	2.57	2.94	5.59	5.04	3.21	2.79	2.29	2.61
	3.375	1.87	2.22	1.65	3.07	2.64	2.76	5.95	5.2	3.16	2.37	2.37	2.74
	3.3825	2.03	2.12	1.58	2.89	2.84	3.3	5.71	5.11	3.22	2.37	2.29	2.8
	3.39	2.02	1.89	1.6	2.88	2.67	3.2	5.96	4.99	3.39	2.47	2.14	2.87
	3.3975	2.12	2.03	1.62	2.88	2.53	3.09	5.8	4.89	3.49	2.42	2.33	2.68
	3.405	2.03	2.07	1.49	2.92	2.39	3.08	5.86	4.87	3.65	2.29	2.06	2.81
	3.4125	1.83	2.05	1.8	2.94	2.43	2.62	6.24	5.06	3.74	2.31	2.25	2.78
	3.42	2.1	2.03	1.7	2.73	2.43	2.7	5.75	4.51	3.58	2.42	2.29	2.76
	3.4275	2.13	2.14	1.63	2.69	2.56	2.86	5.58	5.02	3.39	2.34	2.4	2.59
	3.435	1.92	2.07	1.57	2.71	2.54	2.57	5.93	5.08	3.55	2.44	2.23	2.8
	3.4425	2.04	2.15	1.71	2.8	2.61	2.59	6.08	4.99	3.43	2.55	2.25	2.63
	3.45	2.02	2.04	1.48	2.69	2.53	2.45	5.9	5.02	3.33	2.45	2.26	2.53
	3.4575	1.79	2.23	1.53	2.91	2.64	2.65	6.12	5.04	3.36	2.63	2.24	2.76
	3.465	1.69	1.91	1.52	2.44	2.37	2.69	5.95	4.96	3.42	2.67	2.3	2.78
	3.4725	1.75	2.22	1.7	2.76	2.45	2.7	5.72	5.15	3.58	2.41	2.31	2.92
	3.48	1.53	2.23	1.7	2.56	2.65	2.4	6.6	4.39	3.34	2.43	2.19	2.62
	3.4875	2.15	1.99	2.08	3.06	2.78	3.23	5.74	5.43	3.4	2.5	2.51	2.84
	3.495	2.15	2.15	1.9	3.16	2.85	3.11	6.15	5.06	3.41	2.59	2.07	2.63
	3.5025	1.95	1.94	1.67	2.65	2.3	3.13	5.75	4.89	3.21	2.55	2.41	2.55
	3.51	2.13	1.95	1.45	2.41	2.21	2.73	5.14	5.29	3.48	2.44	2.35	2.59
	3.5175	2.11	1.73	1.63	2.87	2.43	2.63	5.63	5.08	3.36	2.26	2.19	2.8
	3.525	2.15	1.74	1.83	2.5	2.33	2.63	6.47	5	3.15	2.42	2.14	3.1
	3.5325	2.3	1.83	1.54	2.54	2.35	2.7	5.23	4.91	3.41	2.41	2.22	4
	3.54	2.33	2.39	1.58	2.73	2.48	2.66	5.49	4.82	3.38	2.36	2.23	3.75
	3.5475	2.44	2.52	1.41	2.81	2.6	2.92	5.7	4.82	3.3	2.48	2.16	3.86
	3.555	2.72	2.22	1.39	3.3	2.51	2.67	5.53	5.3	3.59	2.37	2.11	3.7
	3.5625	2.47	2.37	1.66	3.03	2.44	3.08	5.21	5.12	3.53	2.82	2.26	3.79
	3.57	2.3	2.17	2.03	3.15	2.28	2.89	5.92	5.26	3.32	2.49	2.09	4.09
	3.5775	2.27	2.41	1.45	2.92	2.5	2.96	5.85	5.09	3.64	2.34	2.2	3.96
	3.585	2.59	2.24	1.3	2.65	2.45	2.78	6.24	5.09	3.77	2.44	2.14	3.81
	3.5925	2.41	1.97	1.51	2.88	2.59	2.62	6.21	4.94	3.51	2.22	2.28	4.34
	3.6	2.38	2	1.53	2.94	2.99	2.96	5.77	5.04	3.53	2.48	2.11	4.17
	3.6075	2.2	2.22	1.59	3.12	2.4	2.81	6.03	5.05	3.52	2.54	2.28	4
	3.615	2.34	2.23	1.76	2.74	2.61	2.73	5.32	4.92	3.53	2.67	2.14	4.11
	3.6225	2.12	2.27	1.61	2.97	2.25	2.4	6.11	5.01	3.38	2.52	2.2	3.91
	3.63	2.01	2.3	1.85	3.23	2.63	2.89	5.83	4.85	3.34	2.65	2.29	4.08
	3.6375	2.44	2.3	1.45	2.53	2.74	2.62	5.52	4.68	3.69	2.5	2.16	4.04
	3.645	2.55	2.06	1.7	3.2	2.76	2.78	5.45	5.01	3.7	2.45	2.06	3.92
	3.6525	2.18	2.21	1.71	3.39	2.56	2.94	4.88	5	3.47	2.53	2.41	3.87
	3.66	2.21	2.19	1.83	3.03	2.66	2.73	5.28	4.91	3.58	2.46	2.12	3.91
	3.6675	2.5	2.35	1.82	3.06	2.75	3.05	5.33	5.08	3.35	2.36	2.27	3.94
	3.675	2.37	2.48	1.81	2.75	2.95	2.73	5.52	4.9	3.47	2.33	2.34	4
	3.6825	2.12	2.35	1.69	2.75	2.75	2.98	6.14	4.92	3.67	2.46	2.09	4.21
	3.69	2.42	2.07	1.8	3.11	2.39	2.98	6.04	5.05	3.63	2.75	2.07	4.18
	3.6975	2.29	1.99	1.68	2.81	3.05	2.93	5.55	5.01	3.61	2.46	2.27	4.27
	3.705	2.17	1.94	1.77	2.94	2.71	2.84	5.27	4.97	3.73	2.49	2.13	4.2
	3.7125	2.23	2.16	1.75	2.95	2.43	2.75	5.23	5.11	3.2	2.28	2.1	4.14
	3.72	2.06	1.8	1.7	2.53	2.51	2.83	5.2	5.11	3.61	2.4	2.2	4.23
	3.7275	2.29	1.78	1.59	2.7	2.62	2.96	5.08	5.04	3.89	2.61	2.65	3.99
	3.735	2.14	2.06	1.9	2.63	2.78	2.54	5.19	5.14	3.55	2.83	1.99	4
	3.7425	2.25	2.01	1.94	2.48	2.23	2.86	5.47	5.23	3.37	2.23	2.3	4.04
	3.75	2.17	2.28	2	2.82	2.39	2.71	5.35	5.14	3.42	2.48	2.16	3.94
	3.7575	2.09	2.28	2.07	2.64	2.74	2.79	5.57	5	3.26	2.46	1.87	4.14
	3.765	2.21	2.21	1.92	2.68	2.29	2.6	5.47	4.89	3.34	2.55	2.08	4.09
	3.7725	2.3	1.9	2.16	2.58	2.68	2.81	5.37	5.09	3.05	2.51	2.22	3.92
	3.78	2.24	1.75	1.83	2.55	2.43	2.79	5.6	5.04	3.48	2.45	2.09	3.81
	3.7875	2.27	1.86	1.88	2.48	2.52	2.36	5.28	5.02	3.3	2.45	2.15	4
	3.795	2.31	1.91	1.81	2.79	2.38	2.25	5.33	4.79	3.3	2.47	2.42	4.11
	3.8025	2.11	2.39	1.72	2.6	2.58	2.43	5.79	4.8	3.54	2.49	2.61	4.15
	3.81	2.02	2.11	1.89	2.4	2.51	2.67	5.07	4.8	3.31	2.32	2.37	4.12
	3.8175	1.93	2.01	1.72	2.74	2.27	2.23	5.52	5.1	3.5	2.43	2.41	4.1
	3.825	2.16	2.29	1.82	2.84	2.56	2.61	5.38	5.12	3.38	2.46	2.39	4.11
	3.8325	2.25	1.89	1.91	2.74	2.58	3.04	5.3	5.16	3.72	2.37	2.38	4.2
	3.84	2.05	1.96	1.98	2.61	2.82	2.92	5.41	5.36	3.26	2.47	2.34	4.09
	3.8475	2.61	1.88	2.13	2.46	2.63	3.14	5.45	5.03	3.73	2.41	2.17	4.1
	3.855	2.5	1.83	2.3	2.72	2.35	2.92	5.36	5.09	3.2	2.6	2.27	4.11
	3.8625	2.4	1.76	2.07	2.79	2.64	2.98	4.94	4.95	4.54	2.56	2.32	4.16
	3.87	2.35	1.85	1.81	2.65	2.32	3	5.13	5.09	4.47	2.5	2.28	3.71
	3.8775	2.37	1.69	1.92	2.55	2.53	2.71	5.27	5.09	4.84	2.33	2.19	4.12
	3.885	1.72	1.85	2.2	2.83	2.42	2.7	5.12	5.38	4.6	2.54	2.53	4.43
	3.8925	2.01	1.71	1.81	2.84	2.07	2.79	5.17	5.07	4.57	2.74	2.42	4.27
	3.9	2.35	1.81	1.79	2.67	2.05	3.06	5.15	5.11	4.82	2.81	2.61	4.19
	3.9075	2.51	2.12	1.63	2.75	2.18	2.72	5.08	5.13	4.53	2.69	2.48	3.87
	3.915	2.23	1.98	1.72	2.79	2.36	2.77	4.77	5.03	4.72	2.45	2.27	5.19
	3.9225	2.3	1.77	1.8	2.55	2.59	3.08	4.89	5.22	4.84	2.68	2.34	4.86
	3.93	2.25	1.76	1.65	2.94	2.73	2.82	5	5.04	4.8	2.52	2.6	5.03
	3.9375	2.26	1.78	2.03	2.57	2.66	2.69	4.83	5.19	4.71	2.45	2.6	5.11
	3.945	2.37	1.67	2.36	2.86	2.5	2.64	5.25	5.13	4.58	2.49	2.39	5.07
	3.9525	2.2	1.66	1.87	2.72	2.79	2.97	5.1	4.91	4.5	2.33	2.57	4.88
	3.96	2.33	1.88	1.88	2.68	2.62	3.06	4.5	4.84	4.36	2.49	2.26	5.08
	3.9675	2.23	1.66	1.7	2.64	2.73	2.81	4.93	5.28	4.56	2.53	2.57	4.86
	3.975	2.02	1.96	1.78	2.76	3.17	3.21	4.96	5.08	4.75	2.4	3.1	4.73
	3.9825	2.07	1.69	1.73	2.74	2.7	2.92	5	4.89	4.65	2.55	2.61	5.25
	3.99	2.09	1.89	2.23	2.69	2.91	2.97	5.33	4.94	4.66	2.6	2.32	5.08
	3.9975	2.49	1.88	2.16	2.43	2.62	3.1	5.61	5.03	4.7	2.5	2.23	5.17
	4.005	2.17	1.73	1.97	2.55	2.72	2.86	5.41	4.9	4.78	2.52	2.41	5.21
	4.0125	1.84	1.79	2.19	2.54	3.06	2.73	5.29	5.07	4.71	2.33	2.3	4.89
	4.02	2.21	1.89	2.2	2.6	2.72	2.69	5.42	5.03	4.88	2.86	2.66	5.38
	4.0275	2.4	1.71	2.32	2.62	2.66	2.5	5.65	5.21	4.6	2.69	2.38	4.9
	4.035	2.49	1.89	2.31	2.65	2.73	2.64	5.47	5.04	4.8	2.46	2.47	5.1
	4.0425	2.57	1.5	2.2	2.83	2.56	2.28	5.3	5.08	4.85	2.47	2.33	5.47
	4.05	2.6	1.84	2.2	2.74	2.57	2.5	4.87	5.1	4.68	2.55	2.42	5.13
	4.0575	2.33	1.74	2.28	2.44	2.65	2.41	4.96	5.16	4.67	2.4	2.16	5.37
	4.065	1.77	1.8	2.03	2.86	2.73	2.35	5.34	5.29	4.61	2.74	2.27	4.88
	4.0725	2.15	1.59	2.28	2.78	2.66	2.72	5.44	4.98	4.63	2.7	2.37	5.12
	4.08	2.66	1.7	2.07	2.65	2.62	2.7	5.69	5.12	4.5	2.48	2.62	5.02
	4.0875	2.13	1.84	1.98	2.67	2.31	2.86	5.39	4.88	4.58	2.25	2.37	4.87
	4.095	1.99	2	2.18	2.7	2.76	2.97	5.49	5.06	4.6	2.54	2.29	5.2
	4.1025	2.57	2.22	2.14	2.41	2.61	3.01	5.59	5.07	4.69	2.5	2.44	5.09
	4.11	2.16	2.31	2.06	2.35	2.37	2.5	5.45	5.45	4.83	2.43	2.31	4.83
	4.1175	2.49	1.82	2.12	2.77	2.86	2.26	5.54	5.3	4.66	2.4	2.22	5.13
	4.125	2.17	1.91	2.14	2.6	2.52	2.28	5.59	5.03	4.62	2.41	2.14	4.96
	4.1325	2.13	1.58	2.23	2.79	2.61	2.54	5.52	5.02	4.63	2.33	2.38	5.26
	4.14	2.54	2.02	2.36	2.35	2.67	2.63	5.71	5.06	4.72	2.43	2.27	4.88
	4.1475	2.44	1.84	2.18	2.54	2.88	2.71	5.25	5.31	4.87	2.4	2.36	5
	4.155	2.44	1.78	2.29	2.66	2.77	2.34	5.34	5.38	4.77	2.43	2.42	4.96
	4.1625	2.39	2.41	2.16	2.75	2.56	2.56	5.44	5.12	4.64	2.42	2.57	4.72
	4.17	2.31	1.91	2.36	2.94	2.65	2.3	5.49	5.28	4.79	2.55	2.26	5.06
	4.1775	2.09	2.18	2.13	2.7	2.41	2.5	5.04	5.09	4.62	2.38	2.3	5.17
	4.185	2.27	2.17	2.13	2.86	2.47	2.34	5.56	5.01	4.64	2.26	2.43	4.99
	4.1925	2.2	1.93	2.08	2.93	2.46	2.42	5.22	4.83	4.44	2.3	2.57	5.07
	4.2	2.53	2.22	2.18	2.62	2.39	2.67	5.29	5.16	4.55	2.58	2.22	5
	4.2075	2.42	1.97	2.12	2.77	2.45	2.47	5.67	5.32	4.63	2.43	2.45	4.87
	4.215	2.45	1.89	2.18	2.85	2.35	2.51	5.33	5	4.39	2.49	2.21	5.22
	4.2225	2.15	2.09	2.12	2.59	2.41	2.51	5.29	5.2	4.51	2.48	2.13	5.07
	4.23	2.32	1.66	2.06	2.9	2.65	2.63	5.15	5.05	4.66	2.72	2.23	5.18
	4.2375	2.44	1.87	2.23	2.68	2.44	2.62	5.21	5.12	4.67	2.38	2.09	5.3
	4.245	2.95	1.84	2.16	2.76	2.56	2.58	5.37	4.91	4.39	2.36	2.13	5.44
	4.2525	2.56	2.39	2.05	2.75	2.8	2.55	5.76	5.2	4.69	2.22	2.35	4.96
	4.26	2.36	2.27	2.06	2.76	2.42	2.4	5.91	5.28	4.88	2.44	2.11	5.03
	4.2675	2.69	1.94	1.85	2.81	2.66	2.33	5.82	5.07	4.7	2.15	2.3	5.26
	4.275	2.46	1.68	2.05	3.02	2.56	2.56	6.07	5.13	4.76	2.32	2.09	5.25
	4.2825	2.55	1.77	2.05	3.04	2.61	2.52	5.64	5.22	4.72	2	2.21	5.21
	4.29	2.42	1.76	2.12	2.88	2.24	2.01	5.53	5.12	4.69	2.6	2.47	5.19
	4.2975	2.32	2.01	2.03	2.9	2.21	2.45	5.85	5.25	4.63	2.33	2.37	5.15
	4.305	2.34	2	2.12	2.79	2.45	2.47	5.66	5.12	4.52	2.39	2.24	5
	4.3125	2.17	2.17	2.1	2.8	2.76	2.41	5.58	4.95	4.58	2.47	2.43	5.23
	4.32	2.09	2.16	1.94	3.05	2.15	2.37	5.59	5.06	4.55	2.69	2.11	5.29
	4.3275	2	2.03	2.09	2.66	2.26	2.63	5.76	5.33	4.49	2.4	2.27	5.37
	4.335	1.94	2.09	2.09	2.5	2.49	2.63	5.33	4.96	4.65	2.46	2.41	5.46
	4.3425	2.11	2.05	2.31	2.6	2.64	2.49	5.68	5.28	4.74	2.46	2.23	5.5
	4.35	2.32	1.86	2.2	2.75	2.57	2.66	6.08	5.33	4.6	2.46	2.1	5.18
	4.3575	2.39	2.45	2.22	2.61	2.73	2.58	6.04	5.36	4.45	2.5	2.05	5.22
	4.365	2.23	2.01	2.12	2.49	2.83	2.5	5.58	5.29	4.62	2.41	2.11	5.22
	4.3725	2.37	2.11	2.06	2.41	2.52	2.21	5.45	4.99	4.75	2.48	2.16	5.14
	4.38	1.95	2.08	1.98	2.86	2.5	2.51	5.62	5.15	4.78	2.6	2.08	5.53
	4.3875	1.9	2.25	1.83	2.58	2.36	2.66	5.67	5.22	4.63	2.56	2.05	5.14
	4.395	2.01	2.03	1.94	2.8	2.53	2.46	5.37	5.05	4.8	2.5	2.18	5.33
	4.4025	2.08	1.64	2.2	2.75	2.46	2.73	5.38	4.85	4.53	2.58	2.42	5.08
	4.41	2.06	1.76	2.34	3.21	2.62	2.52	5.26	4.91	4.67	2.59	2.31	5.26
	4.4175	1.87	2.01	2.27	3.02	2.51	2.89	5.4	5.15	4.63	2.43	2.31	5.16
	4.425	2.12	2.01	2.18	2.95	2.63	2.99	5.51	4.89	4.47	2.8	2.26	5.05
	4.4325	2.04	1.67	2.23	2.81	2.44	2.54	5.68	5.07	4.61	2.45	2.36	5.1
	4.44	1.81	1.67	2.29	2.9	2.62	3.19	5.57	4.85	4.66	2.87	2.19	5.4
	4.4475	1.83	1.7	1.93	2.69	2.74	2.65	5.6	4.94	4.2	2.35	2.12	5.24
	4.455	1.67	1.81	2.22	2.72	2.98	2.61	5.53	5	4.29	2.66	2.23	5.04
	4.4625	1.82	1.7	2.15	2.84	3	2.56	5.54	5.21	4.38	2.71	2.07	4.99
	4.47	1.67	1.95	2.13	2.77	2.58	2.46	5.79	4.83	4.51	2.44	2.13	5.16
	4.4775	1.79	1.69	2.11	2.87	2.72	2.97	5.54	4.93	3.89	2.68	2.28	5.2
	4.485	1.99	1.98	2.02	2.76	3.02	2.51	5.87	5.18	4.68	2.77	2.07	5.14
	4.4925	1.9	2.09	2.02	2.72	2.78	2.45	6.08	5.03	4.74	2.53	2.3	5.07
	4.5	1.89	1.63	2.04	2.63	2.6	2.55	6.1	5.12	4.32	2.4	2.01	5.07
	4.5075	1.79	1.64	1.85	2.89	2.92	2.57	6.32	5.01	4.92	2.47	2.25	5.09
	4.515	1.63	1.99	1.88	2.92	2.69	2.6	5.7	5.12	5.07	2.47	2.37	5.27
	4.5225	1.83	2.1	2.28	2.85	2.39	2.49	6.06	5.23	4.79	2.5	2.08	5.09
	4.53	1.64	1.79	1.87	2.87	2.86	2.31	5.96	5.03	4.9	2.45	2.17	5.15
	4.5375	1.82	2.32	1.92	2.82	2.55	2.33	5.58	5.08	4.83	2.45	2.09	5.36
	4.545	1.83	1.83	1.81	2.88	2.67	2.29	5.61	5.14	4.61	2.72	2.41	5.15
	4.5525	1.72	2.11	2.01	2.86	2.75	2.64	5.33	4.99	4.85	2.57	2.19	5.27
	4.56	2.06	1.99	1.92	2.91	2.49	2.32	6.03	5.05	4.62	2.42	2.42	5.04
	4.5675	1.74	2.18	2.02	2.7	3.01	2.4	5.53	5.32	4.71	2.55	2.37	5.13
	4.575	1.76	2.16	1.93	2.51	2.71	2.48	5.93	5.72	4.82	2.54	2.3	5.21
	4.5825	1.76	2.1	1.94	2.84	2.49	2.37	5.47	5.38	4.51	2.56	2.51	5.09
	4.59	1.84	2.24	1.84	2.57	2.89	2.46	5.66	5.38	4.64	2.62	2.09	5.08
	4.5975	1.82	2.27	2.03	2.75	2.45	2.35	5.68	5.12	4.77	2.45	2.18	5.17
	4.605	1.98	2.11	2.4	2.98	2.97	2.41	5.78	5.28	4.4	2.56	2.42	5.47
	4.6125	1.83	1.98	2.05	2.91	2.63	2.37	5.41	5.45	4.73	2.56	2.45	5.21
	4.62	1.81	2.14	2.19	2.79	2.69	2.37	6.21	5.38	4.47	2.54	2.16	5.15
	4.6275	2.09	1.85	1.86	2.78	2.77	2.54	5.7	5.49	4.52	2.64	2.29	5.25
	4.635	1.79	1.99	1.87	3.12	2.76	2.42	5.94	5.24	4.65	2.71	2.51	5.22
	4.6425	2.01	2.08	1.88	2.72	2.61	2.6	5.41	5.17	4.54	2.66	2.26	5.11
	4.65	1.9	1.7	2.08	2.97	2.42	2.59	5.25	4.84	4.62	2.54	2.3	5.19
	4.6575	2.05	2.03	1.92	2.56	2.66	2.72	5.4	5.02	4.47	2.52	2.1	5.13
	4.665	2.18	1.95	2.24	2.48	2.9	2.56	5.71	4.81	4.63	2.84	2.18	4.99
	4.6725	2.15	2.04	2.02	2.79	2.63	2.36	5.7	5.1	4.62	2.59	2.18	5.18
	4.68	2.17	2.03	1.96	2.98	2.68	2.49	5.61	5.27	4.42	2.58	2.59	5.05
	4.6875	2.48	1.86	2	3.21	2.59	2.53	5.44	4.77	4.62	2.66	2.26	5.1
	4.695	2.34	1.75	2.34	2.8	2.51	2.4	5.3	4.96	4.44	2.24	2.01	4.96
	4.7025	2.57	1.84	2.32	2.75	3.19	2.5	5.35	4.91	4.55	2.38	2.01	4.94
	4.71	2.22	1.68	2.3	2.82	2.89	2.43	5.6	5.03	4.74	2.27	2.1	4.85
	4.7175	2.19	1.99	2.05	2.64	3.09	2.6	5.43	5.02	4.05	2.54	2.27	4.83
	4.725	2.04	2.04	2.16	2.74	2.73	2.64	5.22	4.91	4.04	2.59	2.22	4.97
	4.7325	2.09	2.09	2.22	2.72	2.95	2.53	5.46	5.06	3.73	2.35	2.09	5.07
	4.74	2.07	1.97	1.99	2.76	2.88	2.52	5.33	5.02	4.19	2.47	2	4.87
	4.7475	2.34	1.92	1.74	2.93	2.62	2.42	5.76	5.02	4.43	2.53	2.18	5.07
	4.755	2.18	1.91	2.07	2.81	2.8	2.5	5.82	5.15	4.71	2.68	2.4	5.1
	4.7625	1.87	2.02	1.82	3.11	2.78	2.48	5.69	5.05	4.44	2.68	2.32	4.93
	4.77	1.91	2.3	1.89	2.65	2.98	2.6	5.63	5.22	4.51	2.7	2.33	5.13
	4.7775	1.75	2.23	1.81	2.83	2.93	2.66	6.11	5.13	4.75	2.54	2.37	5.28
	4.785	1.81	1.92	1.83	2.54	2.89	2.57	6.02	5.12	4.27	2.65	2	5.12
	4.7925	1.58	1.89	1.77	2.74	2.72	2.32	6.01	5.05	4.8	2.63	2.05	5.15
	4.8	1.67	2.02	1.88	2.82	2.72	2.28	5.76	5.34	4.44	2.76	2.24	5.24
	4.8075	1.66	2.22	1.84	2.95	2.95	2.49	5.65	4.94	4.65	2.76	2.26	5.2
	4.815	1.9	2.05	2.02	2.99	2.99	2.55	5.48	4.94	3.91	2.54	2.11	4.99
	4.8225	1.94	2.21	1.61	2.81	3.07	2.72	5.61	5.2	4.13	2.33	2.23	4.86
	4.83	1.77	1.92	1.87	3.1	2.82	2.68	6.04	5.06	4.27	2.54	2.3	4.82
	4.8375	2.04	1.95	1.94	2.9	2.86	2.22	5.93	5.02	4.51	2.38	2.28	5.05
	4.845	1.73	2.28	1.88	3.08	2.93	2.5	5.61	4.92	4.77	2.7	2.48	5.03
	4.8525	2.04	2.08	1.96	2.77	2.63	2.3	5.57	5.07	4.48	2.38	2.56	5.22
	4.86	1.7	2.3	1.96	2.63	2.76	2.33	5.39	4.99	4.6	2.31	2.32	4.99
	4.8675	1.75	2.12	1.82	2.69	2.8	2.31	5.5	5.37	4.56	2.75	2.38	5.24
	4.875	1.89	2.14	1.84	2.43	2.51	2.45	5.58	5.01	3.93	2.26	2.32	5.14
	4.8825	1.91	2.23	1.78	2.58	2.75	2.42	5.49	5.02	4.36	2.22	2.21	5.15
	4.89	1.98	2.26	2.27	2.6	2.89	2.43	5.85	5.12	4.24	2.23	2.28	5.09
	4.8975	1.92	2.36	2.11	2.59	3.07	2.47	5.6	5.03	4.49	2.24	2.19	5.02
	4.905	1.92	2.3	2.11	2.82	2.92	2.29	5.69	5.03	4.66	2.38	2.2	5.14
	4.9125	1.95	2.47	1.98	2.95	2.62	2.43	6.04	5.07	4.61	2.35	2.04	5.18
	4.92	1.99	2.04	2.05	2.87	2.85	2.37	5.54	5.02	4.89	2.22	2.25	5.13
	4.9275	1.91	2.14	2.04	2.75	2.47	2.3	5.66	5.11	4.73	2.29	2.03	5.02
	4.935	1.84	2.31	2.08	3.04	2.62	2.32	5.52	5.08	4.85	2.16	2.05	5.01
	4.9425	2.1	2.73	2.08	2.95	2.53	2.26	5.62	4.64	4.85	2.52	2.06	4.92
	4.95	1.9	2.53	1.93	2.91	3.19	2.36	5.43	4.98	4.61	2.27	2.1	5.17
	4.9575	1.89	2.54	2	3.27	2.55	2.25	5.84	4.89	4.52	2.3	2.21	5.05
	4.965	1.91	2.39	1.87	2.88	2.83	2.37	5.51	4.95	4.51	2.5	2.12	4.93
	4.9725	1.92	2.46	1.82	2.97	2.48	2.34	5.37	4.96	4.68	2.53	2.06	5.1
	4.98	1.83	2.39	2.12	3.07	2.43	2.33	5.76	4.89	4.5	2.32	2.08	5.07
	4.9875	1.71	2.51	2	2.9	2.57	2.37	5.58	5.07	4.64	2.36	1.99	5.14
	4.995	1.87	2.74	1.75	2.87	2.68	2.37	5.53	4.92	4.68	2.1	2.06	4.99
	5.0025	1.93	2.84	1.91	2.84	2.51	2.39	5.75	5.24	4.64	1.98	2.17	4.23
	5.01	1.87	2.73	1.78	2.91	2.66	2.3	5.48	4.95	4.71	2.08	2.4	4
	5.0175	1.62	2.74	1.89	2.85	2.92	2.3	5.43	5.41	4.59	2.15	2.15	4.08
	5.025	1.69	2.58	2.06	2.97	2.55	2.5	5.51	5.14	4.44	2.13	2.15	4.44
	5.0325	1.69	2.46	2.2	2.87	2.61	2.64	5.43	5.24	4.75	1.83	2.36	4.56
	5.04	1.8	2.52	1.94	2.98	2.7	2.46	5.48	5.52	4.67	2.21	2.32	4.75
	5.0475	1.76	2.38	1.99	2.83	2.54	2.24	5.48	5.08	4.57	2.26	2.1	4.62
	5.055	1.94	2.53	1.92	2.83	2.73	2.46	5.42	5.21	4.36	1.97	2.35	4.22
	5.0625	1.9	2.93	1.78	2.85	2.41	2.41	5.24	5.25	4.41	2.17	2.11	4.22
	5.07	1.7	2.49	1.85	2.71	2.78	2.47	5.56	5.14	4.23	2.18	2.5	4.21
	5.0775	1.9	2.82	1.61	2.73	2.67	2.29	5.33	4.99	4.39	2.09	2.33	4.37
	5.085	1.58	2.21	1.94	2.83	2.54	2.24	5.51	4.89	4.39	2.37	2.22	4.19
	5.0925	1.79	2.42	2.1	2.9	2.73	2.35	5.4	4.99	4.5	2.45	2.02	4.16
	5.1	1.76	2.42	1.79	3.23	2.83	2.33	5.66	5.12	4.5	2.54	2.23	4.12
	5.1075	1.77	2.69	1.87	3.13	2.29	2.45	5.67	4.98	4.65	2.64	2.28	4.42
	5.115	1.7	2.86	1.9	2.83	2.28	2.57	5.11	4.68	4.27	2.23	2.07	4.62
	5.1225	1.88	2.8	1.68	3.2	2.38	2.48	5.5	4.95	4.64	2.58	2.05	4.72
	5.13	1.83	2.75	1.56	2.94	2.41	2.46	5.57	4.99	4.42	2.47	2.29	4.59
	5.1375	2.03	3.02	1.67	3.23	2.49	2.26	5.76	4.64	4.44	2.24	2.45	4.86
	5.145	1.96	2.87	1.85	3.14	2.86	2.3	5.58	4.99	4.29	2.24	2.39	4.65
	5.1525	1.69	2.88	1.76	2.98	2.7	2.22	5.85	4.91	4.04	2.43	2.54	4.43
	5.16	1.85	2.7	1.64	2.91	2.51	2.46	6.05	5.25	4.36	2.24	2.1	4.67
	5.1675	1.87	2.97	1.8	2.83	2.5	2.24	5.57	5.11	4.77	2.13	2.31	4.34
	5.175	1.83	3.15	1.77	3.35	2.58	2.47	5.32	4.89	4.45	2.2	2.17	4.39
	5.1825	1.88	3.47	1.85	3.13	3.1	2.48	5.74	5.12	4.63	2.22	2.22	4.4
	5.19	1.89	2.96	1.87	3.05	2.81	2.46	5.85	5.24	4.64	2.03	2.47	4.25
	5.1975	1.86	3.18	1.93	3.34	2.6	2.46	5.59	5.12	4.36	2.19	2.4	4.26
	5.205	1.91	2.48	1.78	3.36	2.52	2.65	5.93	5.28	4.41	2.22	2.45	4.31
	5.2125	1.8	2.76	1.82	3.59	2.7	2.39	5.82	5.15	4.28	2.12	2.21	4.45
	5.22	1.66	2.76	2.05	3.31	2.6	2.86	5.64	5.08	4.84	2.18	2.28	4.13
	5.2275	1.88	2.87	1.93	3.05	2.83	2.3	5.56	4.86	4.65	2.07	2.31	4.38
	5.235	1.94	2.72	1.72	3.07	2.76	2.24	5.38	4.96	4.75	1.99	2.55	4.19
	5.2425	1.87	2.84	1.82	3.33	2.58	2.52	5.26	5	4.79	2.01	2.21	4.09
	5.25	1.65	2.36	1.5	3.21	2.42	2.27	5.26	5.17	4.57	2.03	2.25	4.19
	5.2575	1.73	2.48	1.77	3.18	2.41	2.4	5.62	5.36	4.5	1.93	2.05	4.15
	5.265	1.96	2.13	1.69	3.36	2.84	2.38	5.22	4.9	4.67	1.77	2.23	4.27
	5.2725	1.75	2.22	1.66	3.06	2.37	2.4	5.46	4.6	4.29	1.91	2.1	4.29
	5.28	1.97	2.27	1.8	3.07	2.64	2.44	5.51	5.32	4.39	2.38	2.12	4.23
	5.2875	1.84	2.32	1.77	3.16	2.65	2.41	5.38	4.93	4.46	2.18	2.13	4.28
	5.295	1.95	2.01	1.62	3.09	2.5	2.47	5.3	5.12	4.32	1.94	2.08	4.34
	5.3025	1.7	2.26	1.65	3.16	2.42	2.3	5.66	4.85	4.35	2.33	2.22	4.23
	5.31	2.05	2.41	1.52	3.21	2.9	2.5	5.07	4.9	4.15	1.99	2.08	4.48
	5.3175	1.75	2.26	1.7	3.33	2.42	2.39	5.48	5.02	4.33	2.06	2.16	4.59
	5.325	1.5	2.51	1.9	3.22	2.51	2.28	5.59	4.82	4.53	2.12	2.33	4.66
	5.3325	1.62	2.36	1.87	2.95	2.57	2.41	5.33	5.09	4.49	2.13	2.21	4.47
	5.34	1.99	2.3	2.05	2.98	2.25	2.47	5.94	4.86	4.75	2.45	2.25	4.54
	5.3475	1.78	2.24	1.9	2.83	2.48	2.21	5.58	4.84	4.36	2.13	2.35	4.69
	5.355	2.08	2.37	1.93	2.91	2.4	2.49	5.37	5.01	4.62	2.16	2.77	4.82
	5.3625	1.76	2.53	1.87	2.96	2.33	2.49	5.26	4.81	4.59	2.2	2.77	4.48
	5.37	1.74	2.4	1.86	2.92	2.25	2.51	5.29	4.81	4.66	2.49	2.67	4.87
	5.3775	1.79	2.36	1.99	3.1	2.31	2.59	5.62	4.86	4.23	2.62	2.97	4.79
	5.385	1.85	2.77	2.01	3.33	2.57	2.35	5.33	5.04	4.49	2.32	2.81	4.81
	5.3925	1.82	2.74	1.84	3.04	2.3	2.19	5.65	4.99	4.36	2.25	2.55	4.82
	5.4	2.35	2.64	1.84	3.04	2.34	2.27	5.78	4.82	4.55	2.34	2.64	4.81
	5.4075	1.84	2.19	1.79	3.39	2.64	2.33	5.57	4.94	4.28	2.23	2.47	4.91
	5.415	2.16	2.09	1.81	2.86	2.24	2.36	5.68	4.57	4.39	2.42	2.63	4.75
	5.4225	1.68	2.44	2	2.99	2.2	2.46	5.69	4.5	4.63	2.32	2.17	4.61
	5.43	1.68	2.29	2.05	3.18	2.37	2.43	5.08	4.98	4.08	2.31	2.34	4.8
	5.4375	1.82	2.4	1.99	3.08	2.24	2.35	5.35	5.17	4.37	2.4	2.21	4.44
	5.445	1.97	2.2	2.32	2.99	2.54	2.49	5.51	5.24	4.85	2.23	2.37	4.53
	5.4525	2.12	2.28	1.78	3.02	2.22	2.31	5.28	5.05	4.58	2.16	2.26	4.32
	5.46	2.26	2.26	2.16	3.3	2.47	2.26	5.57	5.15	4.52	2.06	2.22	4.9
	5.4675	2.14	2.55	1.84	3.13	2.36	2.44	5.5	4.7	4.35	2.24	2.24	4.47
	5.475	2.12	2.27	1.88	2.66	2.44	2.25	5.53	5.13	4.31	2.19	2.09	4.71
	5.4825	2.28	2.63	1.89	3	2.42	2.55	5.51	5.07	4.54	1.98	2.4	4.54
	5.49	2.34	2.03	1.93	2.73	2.34	2.49	5.55	5.23	4.53	2.34	2.28	4.57
	5.4975	1.91	2.01	1.89	2.76	2.41	2.55	5.65	4.86	4.49	2.02	2.3	4.45
	5.505	1.7	2.05	2.08	3.06	2.35	2.56	5.73	4.98	4.71	2.31	2.35	4.32
	5.5125	1.86	2.3	1.83	3.01	2.42	2.49	5.39	5.28	4.45	2.17	2.1	4.35
	5.52	1.78	2.16	1.77	2.72	2.49	2.63	4.97	5.19	4.68	2.34	1.95	4.24
	5.5275	2.03	2.36	1.82	2.73	2.35	2.53	5.52	5.26	4.54	2.34	2.22	4.38
	5.535	1.83	2.37	1.94	2.82	2.53	2.46	5.55	5.42	4.52	2.16	2.34	4.48
	5.5425	1.87	2.1	2.26	2.69	2.25	2.43	5.41	5.32	4.83	2.18	2.16	4.52
	5.55	2	2.19	2.13	2.55	2.66	2.33	5.68	5.28	4.79	2.45	2.15	4.36
	5.5575	2.01	2.4	1.99	3.02	2.65	2.39	5.4	5.57	4.59	2.21	2.17	4.26
	5.565	1.62	2.45	1.94	3.05	2.27	2.45	5.22	5.04	4.62	2.39	2.06	4.48
	5.5725	1.76	2.32	1.95	3.11	2.45	2.72	5.52	5.43	4.73	2.19	2.23	4.38
	5.58	1.68	2.46	2.05	2.9	2.35	2.4	5.82	5.12	4.62	2.38	2.31	4.24
	5.5875	1.87	2.43	2.04	2.64	2.34	2.41	6	5.15	4.85	2.24	2.1	4.65
	5.595	1.89	2.03	1.63	2.86	2.16	2.25	5.98	5.03	4.51	2.44	2.32	4.36
	5.6025	1.71	2.35	1.96	2.86	2.1	2.49	5.78	5.23	4.4	2.42	2.15	4.3
	5.61	2	2.29	2.07	2.58	2.25	2.42	5.98	5.52	4.38	2.05	2.55	4.43
	5.6175	1.84	2.07	1.91	2.84	2.22	2.43	5.91	5.65	4.61	1.96	2.43	4.42
	5.625	1.86	2.42	2.24	2.66	2.33	2.49	5.65	5.12	4.42	2.15	2.33	4.54
	5.6325	1.59	2.8	1.93	2.69	2.44	2.74	6.03	5.25	4.32	2.14	2.28	4.31
	5.64	1.78	2.66	1.6	2.84	2.25	2.6	5.51	5.62	4.46	2.12	2.28	4.37
	5.6475	1.66	2.56	1.64	2.6	2.34	2.62	5.84	5.24	4.64	2.35	2.3	4.37
	5.655	1.8	2.57	2.1	2.75	2.36	2.58	5.82	5.15	4.64	2.51	2.54	4.42
	5.6625	1.8	2.36	1.82	3.17	2.14	2.6	5.57	5.04	4.82	2.92	2.48	4.32
	5.67	1.67	2.3	2.16	3.05	2.28	2.57	5.57	5.03	4.6	2.72	2.41	4.42
	5.6775	1.93	2.72	2.07	3.11	2.08	2.57	5.14	4.98	4.66	2.2	2.46	4.49
	5.685	1.91	2.2	1.98	2.79	2.36	2.43	5.63	4.84	4.79	2.14	2.46	4.27
	5.6925	1.95	2.35	2.47	3.05	2.32	2.53	5.72	5.21	4.82	2.57	2.43	4.34
	5.7	1.84	2.52	2.29	2.82	2.11	2.43	5.47	5.13	4.89	2.13	2.56	4.36
	5.7075	2.13	2.58	1.81	2.85	2.31	2.38	5.23	4.97	5.13	2.52	2.25	4.25
	5.715	2.05	2.73	2	2.84	2.34	2.51	5.59	5.28	4.77	2.54	2.42	4.19
	5.7225	1.87	2.54	1.96	2.91	2.37	2.54	5.2	5.04	5.07	2.65	2.32	4.31
	5.73	1.74	2.48	2.02	2.52	2.37	2.51	5.41	5.08	4.79	2.1	2.34	4.46
	5.7375	1.87	2.34	1.9	2.85	2.78	2.5	5.32	5.32	4.84	2.3	2.3	4.52
	5.745	1.83	2.51	1.81	3	2.6	2.57	5.4	5.06	4.59	2.53	2.29	4.37
	5.7525	1.93	2.5	1.92	2.49	2.4	2.5	5.31	4.88	4.81	2.61	2.23	4.18
	5.76	2.14	2.67	2.21	2.52	2.37	2.81	5.42	5.08	4.72	2.46	2.17	4.52
	5.7675	1.93	2.66	1.98	3.03	2.38	2.64	5.44	5.32	4.85	2.22	2.47	4.2
	5.775	2	2.39	1.77	2.56	2.31	2.78	5.52	4.99	4.87	2.13	2.42	4.38
	5.7825	1.88	2.62	1.75	2.32	2.69	2.74	5.58	5.17	4.8	2.21	2.39	4.21
	5.79	1.99	2.68	1.92	3.16	2.33	2.65	5.69	5.14	4.79	2.25	2.36	4.23
	5.7975	2.11	2.81	1.71	2.93	2.24	2.62	5.6	5.23	4.54	2.25	2.36	4.34
	5.805	2	3.06	2.01	3.03	2.47	2.55	5.09	5.21	4.91	2.37	2.53	4.36
	5.8125	1.7	2.52	2.17	3.08	2.45	2.48	5.44	4.84	4.89	2.43	2.49	4.3
	5.82	1.96	2.85	1.78	2.79	2.5	2.84	5.42	5.33	4.91	2.21	2.61	4.25
	5.8275	1.99	2.55	1.92	2.82	2.21	2.7	5.2	5.02	5.19	2.29	2.31	4.18
	5.835	1.83	2.61	1.9	2.86	2.33	2.61	5.52	4.9	4.89	2.38	2.64	4.36
	5.8425	2.06	2.88	1.71	2.73	2.57	2.96	5.32	4.98	4.79	2.4	2.47	4.18
	5.85	2.14	2.44	1.87	2.67	2.26	2.77	5.51	4.99	4.71	2.4	2.46	4.16
	5.8575	2.1	2.23	2.08	2.98	2.67	2.85	5.18	5.31	4.65	2.45	2.36	4.17
	5.865	1.94	2.13	2.08	3	2.23	2.87	5.38	5.37	4.91	2.43	2.32	3.99
	5.8725	1.91	2.32	1.86	2.55	2.57	2.63	5.59	5	4.85	2.12	2.23	4.07
	5.88	2.27	2.62	1.65	2.46	2.4	2.8	5.21	5.06	5.09	2.01	2.42	4.13
	5.8875	2.29	2.38	1.84	2.59	2.41	2.79	5.29	4.92	4.74	2.21	2.28	3.92
	5.895	2.12	2.67	1.78	2.43	2.33	2.74	5.44	5.07	4.8	2.32	2.45	4
	5.9025	2.13	2.5	1.97	2.3	2.3	2.96	5.32	4.93	4.85	2.14	2.75	4.2
	5.91	2.01	2.53	1.84	2.46	2.53	2.82	5.67	4.85	5.18	1.97	2.45	4.37
	5.9175	1.93	2.37	1.8	2.48	2.46	2.86	5.36	5.08	5.11	1.89	2.52	4.08
	5.925	2.08	2.56	1.83	2.58	2.27	2.76	5.6	5.18	5.31	1.81	2.45	4.13
	5.9325	1.98	2.35	2.17	2.23	2.19	2.67	5.88	4.76	4.88	1.87	2.42	4.18
	5.94	1.86	2.36	1.97	2.31	2.22	2.57	5.65	4.74	4.88	1.97	2.58	4.02
	5.9475	2.21	2.43	2.16	2.47	2.38	2.7	5.7	4.76	5.01	1.92	2.26	4.16
	5.955	2.02	2.54	1.97	2.72	2.48	2.58	5.7	4.83	5.43	1.98	2.7	4.11
	5.9625	2.01	2.81	2.05	2.38	2.71	2.81	5.47	4.88	5.54	1.87	2.53	4.02
	5.97	2.1	2.73	2.06	2.48	2.29	2.85	5.36	5.45	4.79	2.14	2.35	4.18
	5.9775	2.05	2.36	2.12	2.36	2.49	2.7	5.5	5.04	5.04	2.14	2.28	4.22
	5.985	2.28	2.06	2.02	2.45	2.55	2.7	5.4	5.11	4.62	2.09	2.42	4.15
	5.9925	2.04	1.98	2.04	2.58	2.36	2.4	5.6	4.86	4.76	2.05	2.43	4.38
	6	2.28	1.79	2.04	2.51	2.23	2.51	5.55	5.16	5.01	2.27	2.37	4.24
	6.0075	2.1	1.87	1.89	2.47	2.62	2.41	5.63	5.36	5.03	2.14	2.49	4.38
	6.015	2.12	1.8	2.01	2.55	2.67	2.48	5.58	5.37	4.83	2.46	2.44	4.06
	6.0225	2	1.78	1.73	2.5	2.45	2.51	5.55	5.31	4.65	2.43	2.41	4.13
	6.03	2.14	2.01	1.78	2.45	2.61	2.58	5.3	5.21	4.67	2.27	2.52	4.09
	6.0375	1.74	1.68	2.35	2.55	2.12	2.4	5.58	5.09	4.68	2.14	2.4	4.21
	6.045	2.03	2.13	2.58	3.11	2.19	2.4	5.51	5.19	4.9	2.36	2.62	4.13
	6.0525	2.31	2.03	2.18	2.87	2.49	2.44	5.51	5.65	5.12	2.21	2.24	4.06
	6.06	2.66	1.83	1.88	2.9	2.83	2.51	5.66	4.9	4.86	2.03	2.42	4.15
	6.0675	2.79	1.62	2.09	2.26	2.49	2.49	5.66	5.18	4.67	2.54	2.29	4.15
	6.075	3.41	1.85	2.22	2.99	2.58	2.5	5.52	5.2	4.18	2.11	2.41	4.34
	6.0825	3.44	1.74	1.94	2.91	2.64	2.44	5.66	5.2	4.75	2.11	2.39	4.22
	6.09	2.74	1.88	2.09	2.91	2.44	2.38	5.43	5.47	4.71	2.19	2.38	4.37
	6.0975	2.42	1.99	1.66	3.01	2.28	2.62	5.16	5.52	4.86	1.99	2.45	4.01
	6.105	2.6	1.96	2.29	2.77	2.36	2.39	5.29	5.38	4.73	1.8	2.48	4.16
	6.1125	2.3	2.02	2.08	2.86	2.63	2.37	5.42	5.27	4.84	2.08	2.56	4.33
	6.12	2.08	1.93	2.19	2.82	2.37	2.52	5.32	5.29	4.54	2.15	2.43	4.26
	6.1275	1.99	2.29	1.92	3.16	2.52	2.4	5.39	5.32	4.92	2.21	2.47	4.27
	6.135	2.07	2.55	1.91	2.89	2.65	2.5	5.29	5.12	4.68	2.09	2.48	4.37
	6.1425	2.34	2.41	2.06	3.12	2.46	2.47	5.52	5.19	4.25	2.15	2.39	4.28
	6.15	1.82	2.44	2.26	3.15	2.58	2.43	5.6	5.02	5.01	2.03	2.28	4.18
	6.1575	2.08	2.45	2.19	3.11	2.65	2.74	5.45	4.99	4.82	2.4	2.46	4.39
	6.165	2.45	2.37	1.94	3.18	2.65	2.51	5.36	5.1	4.86	2.22	2.39	4.04
	6.1725	2.55	2.42	1.7	3.03	2.64	2.52	5.27	5.32	5.1	2.17	2.51	4.1
	6.18	2.43	2.28	1.67	3.1	2.84	2.56	5.57	5.21	5.03	2	2.38	4.13
	6.1875	2.37	2.5	2.13	3.15	2.91	2.27	5.57	5.17	5.42	2.02	2.53	4.12
	6.195	2.62	2.49	1.93	3.13	2.45	2.57	5.54	4.94	5.32	1.95	2.36	4.16
	6.2025	2.76	2.46	1.9	2.97	2.7	2.35	5.67	5.14	5.28	2.02	2.48	4.07
	6.21	2.62	2.26	1.99	3	2.47	2.58	5.59	5.18	5.46	2	2.67	4.14
	6.2175	2.61	2.43	2.11	3.2	2.42	2.49	5.66	5.21	4.66	2.11	2.46	4.46
	6.225	2.42	2.38	2.09	3.43	2.31	2.58	5.34	5.48	5.79	2.05	2.45	4.08
	6.2325	2.28	2.29	1.94	3.12	2.21	2.66	5.63	5.2	5.53	1.99	2.55	4.18
	6.24	1.96	2.27	2.06	3.12	2.3	2.47	5.69	5.31	5.9	2.11	2.78	4.18
	6.2475	1.97	2.38	1.76	3.12	2.38	2.5	5.57	5.13	5.5	2.15	2.32	4.19
	6.255	2.29	2.54	2.07	3.29	2.35	2.45	5.53	5.28	5.47	2.13	2.33	4.44
	6.2625	2.28	2.7	1.97	3.31	2.43	2.52	5.7	5.29	5.21	2.03	2.48	4.17
	6.27	2.21	2.55	1.77	3.21	2.42	2.55	5.25	5.13	4.81	2.06	2.54	4.26
	6.2775	2.5	2.43	1.89	2.97	2.5	2.6	5.44	5.27	4.84	2.26	2.85	3.98
	6.285	2.41	2.71	1.77	2.92	2.62	2.62	5.49	5.36	4.82	2.1	2.72	4.34
	6.2925	2.37	2.4	1.78	3.16	2.43	2.67	5.45	5.18	5.11	2.04	2.8	4.35
	6.3	2.43	2.93	1.79	3.1	2.45	2.65	5.4	5.21	5.11	1.88	2.55	4.52
	6.3075	2.3	2.62	1.9	2.48	2.33	2.55	5.25	4.82	5.13	2.05	2.58	4.27
	6.315	2.26	2.57	2.17	2.46	2.61	2.42	5.28	5.33	4.79	1.95	2.91	4.36
	6.3225	2.21	2.54	1.96	2.83	2.4	2.44	5.57	5.18	4.87	2.1	2.58	4.4
	6.33	2.35	2.53	1.87	2.9	2.58	2.72	5.3	5.05	4.74	2.21	2.78	4.14
	6.3375	2.3	2.25	1.7	3.03	2.33	2.57	5.3	4.98	4.95	2.11	2.83	4.27
	6.345	2.53	2.66	1.97	2.82	2.47	2.37	5.29	5.33	4.71	2.12	2.7	4.27
	6.3525	2.22	2.57	2.11	2.86	2.55	2.64	5.3	5.27	4.81	2.24	2.73	4.76
	6.36	2.11	2.66	1.81	2.96	2.27	2.69	5.74	5.09	4.96	2.04	2.8	4.33
	6.3675	2.21	2.54	1.82	2.74	2.57	2.48	6.01	5	4.77	2.11	2.77	4.3
	6.375	2.26	2.9	1.78	2.9	2.49	2.55	5.87	4.9	4.79	2.16	2.69	4.13
	6.3825	1.97	2.77	1.92	3.27	2.29	2.67	5.43	5.08	4.84	1.95	2.6	4.34
	6.39	1.6	2.64	1.92	2.83	2.19	2.8	5.19	5.04	4.78	1.89	2.77	4.24
	6.3975	1.91	2.88	1.81	3.03	2.19	2.53	6.1	5.12	4.83	2.09	2.51	4.32
	6.405	1.81	2.31	1.89	2.84	2.19	2.66	6.17	4.77	4.66	1.95	2.79	4.28
	6.4125	1.81	2.37	2.02	2.97	2.18	2.4	5.73	5.15	4.85	2.17	2.63	4
	6.42	1.59	2.86	2.03	2.57	2.46	2.46	5.55	5.13	4.47	2.16	2.53	4.01
	6.4275	1.73	2.35	2.12	2.55	2.24	2.44	5.51	5.23	4.7	2.18	2.7	4.13
	6.435	1.83	2.36	2.13	2.94	2.43	2.63	5.6	5.25	4.61	2.28	2.85	4.28
	6.4425	2.17	2.25	1.76	2.73	2.55	2.47	5.2	5.02	4.7	1.92	2.74	4.16
	6.45	2.06	2.42	1.74	2.9	2.39	2.63	5.57	5.48	4.55	2.1	2.83	4.04
	6.4575	2.17	2.3	1.88	3.31	2.38	2.56	5.58	5.44	4.72	2.18	2.54	4.28
	6.465	2.52	2.53	2.07	2.86	2.39	2.54	5.61	5.47	4.91	1.96	2.84	4.12
	6.4725	2.45	2.4	2.18	3.12	2.54	2.36	5.93	5.26	4.91	2.23	2.75	4.18
	6.48	2.39	2.57	2.12	3.2	2.29	2.22	5.44	5.41	4.68	2.18	2.65	4.18
	6.4875	2.69	2.5	1.86	3.01	2.3	2.42	5.51	5.53	4.7	2.2	2.69	4.27
	6.495	2.52	2.32	2.02	3.1	2.39	2.35	5.04	5.72	4.78	2.35	2.87	4.13
	6.5025	2.09	2.36	1.68	2.85	2.33	2.52	5.4	5.56	4.65	2.37	2.81	4.18
	6.51	2.39	2.05	1.94	3.06	2.13	2.39	5.37	4.99	4.68	2.41	2.82	4.29
	6.5175	2.2	2.46	1.86	2.97	2.27	2.43	5.53	5.11	4.72	2.25	2.77	3.94
	6.525	2.41	2.55	1.79	3.37	2.24	2.45	5.14	5.48	4.53	2.39	2.68	4.29
	6.5325	2.09	2.17	2.13	3.51	2.25	2.27	5.23	5.22	4.7	2.4	2.71	4.23
	6.54	1.82	2.17	2.3	3	2.26	2.49	5.79	5.39	4.48	2.33	2.56	4.26
	6.5475	1.81	2.14	1.95	3.25	2.31	2.38	5.38	4.95	4.6	2.22	2.71	4.2
	6.555	2.08	2.44	1.81	3.11	2.5	2.6	5.69	5.03	4.59	2.21	2.48	4.31
	6.5625	2.1	2.14	2.05	3.04	2.2	2.59	5.37	4.94	4.05	2.2	2.74	4.92
	6.57	2.15	2.19	2.07	3.28	2.36	2.5	5.85	5.27	4.54	2.41	2.77	4.41
	6.5775	2.04	1.61	2.27	3.33	2.27	2.72	5.72	5.37	3.33	2.48	2.53	4.69
	6.585	2.25	2.04	2.3	2.85	2.09	2.52	5.69	5.37	3.02	2.71	2.58	4.27
	6.5925	2.4	1.79	1.86	3.13	2.36	2.54	5.74	5.67	3.52	2.31	2.54	4.81
	6.6	2.1	1.77	1.92	3.11	2.5	2.61	5.7	5.66	4.62	2.68	2.66	4.73
	6.6075	1.64	1.83	1.95	3.46	2.41	2.64	5.65	5.83	4.72	2.21	3.09	4.07
	6.615	2.01	1.72	1.97	3.04	2.56	2.54	5.65	5.69	4.63	2.25	3.14	4.27
	6.6225	2.25	1.85	1.6	3.34	2.31	2.9	5.63	5.32	4.68	2.19	3.32	4.25
	6.63	2.54	1.88	1.82	3.29	2.24	2.68	6.02	5.03	4.45	2.16	2.78	4.22
	6.6375	1.95	1.92	2.17	2.81	2.36	2.76	5.51	5.07	4.9	2.28	2.85	4.21
	6.645	2.3	2.19	2.12	2.74	2.66	2.38	5.58	5.17	4.76	2.37	2.83	4.06
	6.6525	1.86	1.94	1.79	2.72	2.34	2.43	5.35	5.62	4.37	2.18	2.88	4.09
	6.66	1.88	1.75	2.58	2.67	2.21	2.47	5.39	5.28	4.9	2.45	2.92	4.13
	6.6675	2.18	1.85	1.96	2.85	2.27	2.64	5.51	5.34	4.33	2.16	2.79	4.1
	6.675	1.99	1.74	1.97	2.87	2.44	2.53	6.03	5.46	4.75	2.49	2.78	4.3
	6.6825	2.37	1.69	2.05	2.85	2.47	2.74	5.29	5	4.86	2.25	2.6	4.2
	6.69	2.64	1.79	1.93	3.07	2.34	2.67	5.68	5.02	4.76	2.62	2.66	4.41
	6.6975	2.2	1.62	2	2.78	2.6	2.68	5.56	4.94	4.61	2.52	2.87	4.11
	6.705	2.18	1.98	2.05	2.72	2.53	2.56	5.54	5.01	4.75	2.75	2.65	4.12
	6.7125	2.53	2.01	1.76	2.36	2.24	2.77	5.61	5.33	4.74	2.45	2.68	4.03
	6.72	1.75	1.97	2.03	2.52	2.39	2.56	5.58	5.32	4.46	2.33	2.76	4.14
	6.7275	2.23	1.75	2.24	2.48	2.64	2.88	5.58	5.22	4.63	2.67	2.59	4.22
	6.735	2.07	1.73	2.38	2.83	2.33	2.7	5.73	5.39	4.55	2.51	2.49	4.25
	6.7425	1.86	1.87	2.43	2.59	2.58	2.82	5.75	5.28	4.67	2.29	2.57	4.17
	6.75	1.88	1.73	2.09	3.08	2.62	2.67	5.63	5.3	4.58	2.3	2.46	4.26
	6.7575	2.27	1.79	2.02	2.89	2.29	2.45	5.6	5.38	4.55	2.65	2.62	4.27
	6.765	1.99	2.04	1.91	3.08	2.26	2.57	5.56	5.09	4.72	2.62	2.87	4.38
	6.7725	1.86	2.17	2.08	3.14	2.34	2.87	5.97	5.35	4.47	2.73	2.79	4.39
	6.78	1.71	2.2	2.04	3.16	2.24	2.64	5.42	5.37	4.47	2.32	2.89	4.15
	6.7875	1.64	2.17	2.09	3.24	2.31	2.7	5.47	4.91	5.03	2.56	2.88	4.45
	6.795	2.02	2.13	2.24	3.31	2.29	2.62	5.95	5.05	4.64	2.43	2.79	4.47
	6.8025	1.78	2.11	2.02	3.29	2.48	2.8	5.78	5.11	5.01	2.39	2.68	4.28
	6.81	1.77	2.07	2	3.36	2.54	2.45	5.71	5.21	4.69	2.32	2.78	4.24
	6.8175	1.84	2.14	1.76	3.15	2.55	2.51	5.51	5.28	4.84	2.29	2.91	4.17
	6.825	2.19	2.3	1.98	3.26	2.61	2.5	5.54	4.91	4.95	2.65	2.87	4.07
	6.8325	1.87	2.09	1.89	3.39	2.73	2.32	5.72	4.87	4.72	2.59	2.9	4.18
	6.84	1.81	2.28	1.93	2.75	2.22	2.41	5.6	5.23	4.6	2.84	3	4.14
	6.8475	1.85	2.18	1.73	2.61	2.28	2.63	5.69	5.26	4.64	2.19	2.81	4.04
	6.855	1.93	2.17	1.86	2.6	2.18	2.65	5.53	5.1	4.68	2.48	2.8	4.18
	6.8625	1.89	2.17	1.95	2.99	2.28	2.68	5.67	5.51	4.91	2.46	2.71	4.03
	6.87	1.68	2.3	1.78	3.26	2.39	2.49	5.51	5.08	4.7	2.49	2.72	4.11
	6.8775	1.96	2.14	2.22	3.3	2.5	2.4	5.5	5.03	4.9	2.54	2.72	4.38
	6.885	2.02	1.75	2.05	3.3	2.5	2.57	5.57	4.77	4.77	2.88	2.84	4.25
	6.8925	2.2	1.72	1.93	3.08	2.53	2.36	5.85	5.01	4.74	2.72	2.86	4.19
	6.9	1.79	1.75	1.66	2.99	2.41	2.59	5.76	5.01	4.74	2.64	2.94	4.11
	6.9075	1.55	1.87	1.81	3.36	2.44	2.46	5.18	5.13	4.72	2.45	2.82	4.31
	6.915	1.7	1.97	1.88	3.24	2.54	2.74	5.93	5.26	4.67	2.39	2.87	4.02
	6.9225	1.5	1.87	1.68	3.14	2.38	2.65	5.84	4.9	4.91	2.68	2.83	4.03
	6.93	1.64	1.75	1.62	3.2	2.34	2.7	5.29	5.05	4.7	2.56	2.92	4.18
	6.9375	1.56	1.75	1.56	2.7	2.47	2.41	5.45	4.87	4.71	2.58	2.97	4.19
	6.945	1.36	1.6	1.46	2.77	2.72	2.51	5.63	5.08	4.85	2.73	2.78	4.03
	6.9525	1.56	1.59	1.83	2.84	2.39	2.69	5.53	4.98	4.93	2.87	2.77	4.06
	6.96	1.67	1.59	1.89	2.78	2.25	2.69	5.48	5.13	4.82	2.58	2.76	4.42
	6.9675	2	1.68	2.03	2.7	2.24	2.74	5.43	5.15	4.75	2.66	2.8	4.35
	6.975	1.97	1.85	1.89	2.78	2.55	2.54	5.28	4.97	4.76	2.9	2.83	4.19
	6.9825	2.68	1.61	2.01	2.63	2.36	2.55	5.44	5.11	4.84	2.62	2.74	4.47
	6.99	3	1.78	2.07	2.4	2.39	2.49	5.49	5.04	4.76	2.73	2.63	4.47
	6.9975	3.16	1.97	1.59	2.59	2.48	2.33	5.36	5.15	4.8	2.42	3.03	4.1
	7.005	2.03	1.85	1.85	2.81	2.37	2.54	5.36	4.95	4.68	2.65	2.92	4.3
	7.0125	1.89	1.86	1.86	2.9	2.62	2.46	5.67	5.05	4.47	2.93	3.12	4.56
	7.02	1.77	1.82	1.92	2.94	2.35	2.39	5.51	5.72	4.79	2.56	2.97	4.23
	7.0275	1.77	1.71	2.01	2.99	2.35	2.36	5.48	5.11	4.92	2.88	2.99	4.51
	7.035	2.14	1.84	1.96	2.89	2.52	2.49	4.95	5.28	4.47	2.77	2.88	4.28
	7.0425	2.33	1.78	2.29	2.82	2.3	2.53	5.68	5.33	4.79	2.34	2.65	4.24
	7.05	2.13	1.74	1.98	2.84	2.28	2.42	5.43	5.34	4.55	2.4	2.94	4.42
	7.0575	1.83	1.95	1.95	3.04	2.77	2.87	5.28	4.78	4.57	2.96	2.68	4.08
	7.065	1.41	2.07	1.87	2.81	2.58	2.56	5.25	5.34	4.75	2.59	3.03	4.18
	7.0725	1.51	2.18	2.09	2.81	2.42	2.46	5.42	4.96	4.65	2.39	2.79	4.17
	7.08	1.68	2.07	2.08	2.85	2.37	2.4	5.48	5.23	4.69	2.98	2.85	3.94
	7.0875	1.64	2.08	2.32	2.98	2.4	2.33	5.53	5.13	4.51	2.6	2.74	4.17
	7.095	1.64	2.2	2.54	2.77	2.65	2.27	5.21	5.14	4.49	2.43	2.94	4.18
	7.1025	1.54	2	1.92	2.66	2.49	2.5	5.37	5.17	4.4	2.31	2.89	3.96
	7.11	1.74	2.13	1.98	2.98	2.33	2.47	5.24	4.92	4.45	2.64	2.93	4.29
	7.1175	1.25	2.15	2.11	2.83	2.48	2.44	5.43	5	4.4	2.6	2.8	4.2
	7.125	1.8	2.43	1.88	2.66	2.47	2.34	5.28	4.87	4.55	2.61	2.69	3.92
	7.1325	1.73	2.44	1.79	2.6	2.6	2.49	5.33	5.15	4.57	2.31	2.8	4.28
	7.14	1.64	2.24	2.04	2.77	2.3	2.57	5.52	5.04	4.47	2.7	2.92	4.09
	7.1475	1.68	2.44	1.94	2.43	2.52	2.56	5.3	5.09	4.25	2.65	3.03	4.12
	7.155	1.88	2.31	2.13	2.87	2.52	2.32	5.2	4.95	4.51	2.44	2.82	4.09
	7.1625	1.68	2.24	2.17	2.48	2.45	2.35	5.36	5.49	4.32	2.75	3.09	4.05
	7.17	1.62	2.63	2	3.04	2.51	2.17	5.42	5.41	4.49	2.43	2.96	4.15
	7.1775	1.94	2.78	2.2	2.72	2.51	2.39	5.39	5.63	4.38	2.19	2.79	4
	7.185	1.42	2.27	2.13	2.61	2.8	2.51	5.48	5.07	4.29	2.39	2.75	4.02
	7.1925	1.87	2.22	2.14	2.88	2.46	2.48	5.38	4.8	4.31	2.44	2.84	4.13
	7.2	1.93	2.16	1.81	2.8	2.57	2.25	5.68	5.28	4.45	2.5	2.75	4.26
	7.2075	2.08	2.42	1.93	2.97	2.37	2.29	5.66	5.27	4.7	2.38	2.75	4.07
	7.215	1.81	2.16	1.85	2.52	2.38	2.29	5.41	4.8	4.65	2.76	2.98	4.05
	7.2225	2.17	2.78	1.69	2.8	2.37	2.45	5.41	5.25	4.52	2.59	2.81	4.22
	7.23	2.31	2.55	1.94	2.48	2.68	2.33	5.39	4.98	4.59	2.27	2.87	4.21
	7.2375	2.12	2.34	1.87	2.96	2.47	2.34	5.85	5.1	4.72	2.37	2.9	4.24
	7.245	2.58	2.04	1.84	2.62	2.29	2.28	5.39	5.15	4.5	2.56	2.79	4.24
	7.2525	2.17	2.3	1.97	2.48	2.54	2.44	5.46	5.17	4.56	2.24	2.9	4.13
	7.26	2.44	2.25	1.95	2.31	2.6	2.77	5.6	5.16	4.56	2.26	2.92	3.97
	7.2675	2.07	2.62	2.11	2.37	2.45	2.52	5.17	4.95	4.32	2.68	2.96	3.91
	7.275	2.19	2.35	2.01	2.36	2.52	2.45	5.5	4.69	4.57	2.31	2.86	3.93
	7.2825	2.22	2.52	1.85	2.42	2.48	2.41	5.53	4.9	3.72	2.31	2.53	4.1
	7.29	2.29	2.62	2.37	2.65	2.6	2.63	5.25	4.8	4.31	2.75	2.68	4.03
	7.2975	2.29	2.53	2.26	2.48	2.39	2.52	5.67	4.99	3.34	2.61	2.72	4.09
	7.305	2.26	2.41	2.23	2.8	2.6	2.47	5.64	4.69	3.34	2.54	2.84	4.06
	7.3125	2.29	2.27	1.84	2.82	2.48	2.31	5.16	4.8	3.7	2.39	3.1	4.07
	7.32	2.28	2.28	2.24	2.56	2.63	2.37	5.09	5.01	3.83	2.57	2.83	4.27
	7.3275	2.3	2.26	2.15	2.51	2.57	2.2	4.85	4.96	4.07	2.58	2.63	4.04
	7.335	2.34	2.21	2.25	2.4	2.48	2.52	5.28	5.13	4.38	2.41	2.78	4.16
	7.3425	2.63	2.35	2.37	2.58	2.49	2.45	5.05	5.44	3.44	2.26	2.74	4.21
	7.35	2.43	2.12	2.05	2.39	2.57	2.37	5.01	5.37	3.59	2.42	2.61	3.97
	7.3575	2.34	2.09	2.25	2.6	2.74	2.71	5.43	5.1	3.66	2.58	2.47	4.2
	7.365	2.32	2.2	2	2.58	2.46	2.43	5.2	5.22	3.74	2.3	2.69	4.31
	7.3725	2.43	2.3	2.13	2.89	2.51	2.22	5.28	4.93	3.36	2.43	2.68	4.14
	7.38	2.25	2.36	2.61	2.51	2.5	2.46	4.92	5.31	3.86	2.09	2.72	4.14
	7.3875	2.5	1.84	2.1	2.79	2.33	2.52	5.29	5.32	4.2	2.47	2.8	4.01
	7.395	2.52	2.07	2	2.49	2.59	2.61	5.34	5.27	3.74	2.37	2.78	4.34
	7.4025	2.25	2.29	2.02	2.63	2.54	2.26	5.58	5.26	3.76	2.77	2.64	4
	7.41	2.25	2.34	1.79	3.09	2.41	2.38	5.32	4.94	3.71	2.53	2.48	4.18
	7.4175	2.68	2.44	1.87	3.03	2.46	2.21	5.14	5	3.89	2.25	2.58	4.07
	7.425	2.38	2.41	1.91	3.2	2.32	2.17	5.22	4.87	3.44	2.48	2.64	4.33
	7.4325	2.26	2.59	1.98	2.55	2.51	2.38	4.96	5.18	3.89	2.5	2.62	4.11
	7.44	2.49	2.33	1.8	2.27	2.63	2.12	5.26	5.07	3.33	2.56	2.52	4.2
	7.4475	2.36	2.19	1.86	2.3	2.4	1.7	5.39	5.22	3.46	2.53	2.65	4.25
	7.455	2.01	2.45	1.66	2.13	2.34	1.92	5.24	5.05	3.37	2.51	2.72	4.24
	7.4625	2.22	2.28	1.73	2.5	2.63	1.96	5.14	5.25	3.42	2.53	2.76	4.16
	7.47	1.92	2.26	1.81	2.52	2.45	2.02	5.32	5.04	3.44	2.72	2.74	4.35
	7.4775	1.75	2.12	1.79	2.63	2.48	1.83	5.42	5.21	3.46	2.59	2.61	4.1
	7.485	2.31	2.39	1.87	2.62	2.43	1.75	5.25	5.33	4.09	2.36	2.77	4.2
	7.4925	2.36	2.22	2.13	2.97	2.55	1.72	4.96	5.46	3.84	2.54	2.69	3.91
	7.5	2.94	2.15	2.73	2.62	2.56	2.02	4.99	4.94	3.86	2.46	2.71	4.14
	7.5075	2.47	2.21	2.45	2.74	2.53	1.84	5.06	5.06	3.84	2.5	2.6	4.07
	7.515	2.54	2.21	2.4	2.61	2.42	2.45	5	5.29	3.72	2.66	2.59	4.01
	7.5225	2.31	2.19	2.3	2.68	2.46	2.21	5.21	4.99	3.58	2.45	2.66	4.02
	7.53	2.36	2.4	2.4	2.68	2.36	2.12	5.16	4.79	3.63	2.41	3.03	4.06
	7.5375	2.48	2.11	2.4	2.84	2.33	2.32	4.87	5.25	3.69	2.32	2.67	4
	7.545	2.28	2.15	2.47	2.78	2.5	2.13	5.43	5.25	3.52	2.34	2.82	4
	7.5525	2.41	2.18	2.56	2.73	2.59	1.89	5.32	5	3.78	2.51	2.47	4.17
	7.56	2.23	2.18	1.96	3.15	2.12	1.97	5.23	5.1	3.39	2.32	2.88	4.01
	7.5675	2.63	2.07	2.1	3.2	2.59	2.07	4.89	5.05	3.76	2.35	2.98	4.02
	7.575	2.37	2.17	1.93	2.85	2.48	1.96	5.23	5.32	3.58	2.48	2.9	4
	7.5825	2.46	2.37	1.94	2.62	2.57	1.91	4.9	5.12	3.67	2.85	2.85	4.28
	7.59	2.3	2.26	1.92	3.14	2.54	2.01	5.04	5.12	4.07	2.83	2.81	4.1
	7.5975	2.42	2.1	2.35	2.92	2.82	1.64	5.2	5.15	3.86	2.71	2.52	4.11
	7.605	2.59	2.14	2.11	3.22	2.77	2	5.03	5.04	3.72	2.63	2.78	4.14
	7.6125	2.35	2.16	2.12	2.78	2.69	1.9	5.09	4.82	3.32	2.69	2.74	4.16
	7.62	2.57	2.32	1.85	2.8	2.79	2.3	5.13	4.82	3.73	2.76	2.68	4.13
	7.6275	2.27	2.43	1.94	2.96	2.74	2.19	5.21	5.19	3.82	2.57	2.67	4
	7.635	1.99	2.13	2.17	2.86	2.73	2.12	5.22	5	3.56	2.67	2.73	4
	7.6425	2.18	2.01	1.9	2.85	2.77	2.03	5.18	5.33	3.65	2.54	2.7	4.01
	7.65	2.51	2.41	2.2	2.57	2.39	1.93	4.99	4.89	3.93	3.06	2.85	4.07
	7.6575	2.5	2.16	2.22	2.91	2.26	2.11	5.04	5.14	3.67	2.57	2.82	4.19
	7.665	2.53	2.04	2.21	2.99	2.46	2.15	4.88	4.78	3.32	2.63	2.82	3.75
	7.6725	2.64	2.16	2.37	3	2.36	2.19	5.06	4.95	3.51	2.78	2.77	4.03
	7.68	2.53	2.27	1.92	2.97	2.47	2.34	5.02	4.98	3.87	2.65	2.78	3.92
	7.6875	2.49	2.2	2.34	2.38	2.24	2.15	4.94	4.98	3.35	2.73	2.8	3.84
	7.695	2.4	2.01	2.47	2.79	2.38	2.26	5.01	4.89	3.69	2.64	2.9	3.92
	7.7025	2.6	2.15	2.64	2.41	2.4	2.03	5.21	5.19	3.6	2.71	2.78	3.9
	7.71	2.09	1.99	2.08	2.5	2.39	2.12	5	4.79	3.15	3.26	2.99	4.13
	7.7175	2.54	2.22	2.13	2.92	2.65	2.22	5.34	4.95	3.53	2.71	2.78	3.96
	7.725	2.59	2.42	2.55	2.77	2.46	2.36	5.15	4.91	3.46	2.49	2.76	3.93
	7.7325	2.24	2.21	2.46	2.57	2.67	2.12	4.96	5.18	3.39	2.56	2.71	3.92
	7.74	2.34	2.26	2.34	2.74	2.73	2.32	5.06	4.99	3.74	2.49	2.77	4.18
	7.7475	2.33	2.11	2.64	2.88	2.67	2.47	5.11	4.88	3.96	2.5	2.7	4.16
	7.755	2.32	2.41	2.43	3.1	2.53	2.3	4.7	5.27	3.77	2.52	2.89	4.03
	7.7625	2.54	2.15	2.17	2.34	2.62	2.21	4.98	4.77	3.54	2.56	2.64	4.02
	7.77	2.59	2.14	2.41	2.76	2.59	2.35	4.83	4.92	3.43	2.67	2.97	3.95
	7.7775	2.55	2.22	2.56	2.58	2.42	2.34	4.89	5.05	3.96	2.43	2.71	3.98
	7.785	2.78	2.16	2.44	2.64	2.29	2.24	5.08	4.97	3.34	2.68	2.82	4.02
	7.7925	2.74	1.97	2.43	2.87	2.39	2.26	5.41	4.81	3.4	2.83	2.82	4.19
	7.8	2.32	2.37	2.26	2.67	2.76	2.3	5.03	4.8	3.39	2.55	2.72	3.96
	7.8075	2.2	2.24	2.34	2.91	2.47	2.2	5.35	5.08	3.43	2.56	2.88	4.18
	7.815	2.23	2.14	2.23	2.82	2.57	2.21	5.59	4.72	3.46	2.8	2.94	4.04
	7.8225	2.03	2.19	2.07	3.06	2.44	2.43	5.07	4.83	3.63	2.42	2.78	4.05
	7.83	2.31	2.12	2.49	2.87	2.76	2.24	4.99	5.15	3.73	2.36	2.92	3.97
	7.8375	2.57	2.09	2.35	3.21	2.54	2.29	4.99	4.88	3.81	2.59	2.65	4.12
	7.845	2.59	2.07	2.43	2.75	2.26	2.35	5.13	4.91	3.95	2.73	2.79	4.09
	7.8525	2.44	2.15	2.6	2.6	2.12	2.38	4.73	4.97	3.56	2.54	2.82	4.1
	7.86	2.4	2.21	2.44	2.5	2.12	2.35	4.75	4.79	3.86	2.43	3.15	4
	7.8675	2.55	2.02	2.64	3	2.52	2.25	4.84	4.91	3.85	2.8	3.74	3.97
	7.875	2.66	1.98	2.69	2.64	2.43	2.26	4.64	5.05	3.9	2.86	3.69	4.03
	7.8825	2.48	2.19	2.35	2.71	2.37	2.26	4.66	4.77	3.97	2.64	3.45	4.11
	7.89	2.54	2.29	2.5	2.84	2.32	2.4	5.06	5.04	3.76	2.67	3.69	4.15
	7.8975	2.5	2.22	2.65	2.39	2.27	2.45	5.05	5.05	3.76	2.59	3.81	4.12
	7.905	2.62	2.07	3.06	2.91	2.67	2.18	4.9	5.15	3.56	2.74	3.65	4.17
	7.9125	2.72	2.11	2.38	2.7	2.46	2.26	4.94	4.95	3.75	2.51	3.92	4.33
	7.92	2.78	1.95	2.5	2.49	2.45	2.31	5.04	4.96	3.62	2.45	3.69	4.1
	7.9275	2.55	2.17	2.38	2.77	2.47	2.21	4.96	4.93	3.47	2.65	3.48	4.03
	7.935	2.6	2.29	2.49	2.75	2.47	2.43	4.81	4.76	3.71	2.44	3.61	4.2
	7.9425	2.5	2.28	2.58	2.84	2.43	2.26	4.92	4.82	3.49	2.58	3.73	3.91
	7.95	2.67	2.19	2.34	2.66	2.53	2.22	4.97	5.12	3.9	2.69	3.65	4.05
	7.9575	2.49	2.17	2.13	2.53	2.41	2.37	4.7	4.83	3.79	2.47	3.61	3.97
	7.965	2.78	2.09	2.07	2.85	2.46	2.26	4.65	4.79	3.57	2.61	3.49	3.93
	7.9725	2.66	2.11	2.4	2.4	2.14	2.36	5.37	4.9	3.72	2.37	3.65	3.96
	7.98	2.48	2.17	2.47	2.51	2.39	2.18	5.38	4.97	3.86	2.72	3.63	4.13
	7.9875	2.63	2.25	2.7	2.75	2.29	2.37	4.9	4.92	3.52	2.88	3.74	3.99
	7.995	2.7	2.27	2.38	2.71	2.36	2.32	5.1	4.83	3.79	2.78	3.58	4.12
	8.0025	2.45	2.3	2.24	2.65	2.53	2.5	4.78	4.97	3.41	2.85	3.54	4.18
	8.01	1.98	2.07	2.45	2.62	2.34	2.37	4.87	5.1	3.61	2.85	3.77	4.12
	8.0175	2.65	2.08	2.13	2.32	2.34	2.36	4.78	4.89	3.56	2.79	3.64	4.15
	8.025	2.36	2.13	2.11	2.26	2.29	2.33	4.8	5.04	3.78	2.65	3.58	4.2
	8.0325	2.38	2.21	2.18	2.14	2.36	2.31	4.78	4.97	3.14	2.56	3.67	4.16
	8.04	2.47	2.29	1.95	2.25	2.21	2.13	4.86	5.01	3.49	2.49	3.74	3.95
	8.0475	1.95	2.1	2.09	2.22	2.32	2.38	4.75	5.04	3.49	2.71	3.58	4.16
	8.055	1.75	2.31	2.22	2.09	2.31	2.45	4.86	4.98	3.69	2.66	3.62	4.12
	8.0625	1.78	2.14	2.65	2.07	2.14	2.52	4.79	5.09	3.59	2.71	3.6	4.17
	8.07	1.65	2.21	2	2.45	2.39	2.55	4.94	5.17	3.54	2.72	3.51	3.92
	8.0775	1.89	2.06	2.09	2.06	2.33	2.56	4.93	4.81	3.54	2.56	3.46	4.07
	8.085	2.01	2.23	1.87	2.43	2.61	2.72	5.05	5.07	3.6	2.29	3.36	4.19
	8.0925	2.38	2.12	1.93	2.46	2.43	2.53	4.71	4.93	3.47	2.57	3.47	4.08
	8.1	2.17	2.29	2.16	2.37	2.42	2.46	5.09	4.93	3.55	2.74	3.59	4.26
	8.1075	1.92	2.21	1.98	2.22	2.43	2.68	4.76	4.92	3.71	2.93	3.79	4.22
	8.115	1.88	2.12	2.23	2.67	2.63	2.58	4.75	5.14	3.3	2.79	3.48	4.01
	8.1225	2.08	2.3	1.61	2.55	2.37	2.57	5	5.08	3.53	2.86	3.24	4.17
	8.13	2.12	2.09	1.79	2.66	2.31	2.33	5.14	5.2	3.63	2.69	3.53	4.07
	8.1375	2	2.12	1.97	2.59	2.44	2.38	4.85	5.05	3.64	2.87	3.47	4.25
	8.145	1.85	2.2	1.98	2.22	2.21	2.57	4.9	4.91	3.49	2.68	3.72	4.13
	8.1525	2.04	2	2.52	2.31	2.33	2.5	5.03	5.12	3.69	2.77	3.85	4.06
	8.16	1.94	2.37	2.08	2.29	2.44	2.36	4.86	4.66	3.47	2.7	3.58	4.08
	8.1675	1.84	2.38	1.94	2.49	2.22	2.4	4.98	5.04	3.6	2.5	3.66	4.17
	8.175	1.77	2.31	1.98	2.83	2.42	2.57	4.93	5.18	3.47	2.66	3.75	4.06
	8.1825	1.8	2.08	1.67	2.22	2.17	2.45	4.78	5.07	3.45	3.13	3.57	4.09
	8.19	2.15	2.13	2.08	2.49	2.52	2.52	4.69	5.09	3.47	2.64	3.93	3.98
	8.1975	1.92	2.02	1.99	2.48	2.47	2.43	4.86	5.16	3.38	3.08	3.91	4.14
	8.205	1.77	2.01	1.79	2.65	2.67	2.28	4.86	5.11	3.54	2.72	3.67	4.04
	8.2125	1.86	1.89	1.99	2.5	2.29	2.36	4.75	4.99	3.44	2.79	3.68	4.1
	8.22	2.1	1.61	2.2	2.23	2.87	2.34	4.98	5.11	3.61	2.73	3.78	4.01
	8.2275	2.04	1.93	2	2.39	2.45	2.27	5.05	4.82	3.6	3.02	3.48	4.28
	8.235	1.99	1.58	1.72	2.19	2.28	2.5	5.23	5.14	3.62	2.91	3.71	4.25
	8.2425	2.52	1.79	1.99	2.17	2.48	2.34	5.13	5.24	3.42	2.99	3.33	4.14
	8.25	2.27	2.01	2.08	2.21	2.48	2.52	5.16	4.88	3.68	2.88	3.44	4.15
	8.2575	2.32	2.05	2.04	2.03	2.38	2.62	4.67	5.22	3.6	2.59	3.27	3.98
	8.265	2.25	2.14	1.91	2.21	2.2	2.26	4.69	4.94	3.55	2.68	3.07	4.2
	8.2725	2.19	2.28	1.82	2.18	2.33	2.4	5.1	5.45	3.47	2.71	3.12	4.25
	8.28	2.27	2.28	2.05	2.1	2.24	2.45	4.91	5.04	3.3	2.65	3.02	4.05
	8.2875	2.15	2.24	1.84	2.44	2.46	2.24	4.89	5.16	3.67	2.69	3.27	4.27
	8.295	2.11	2.21	1.84	2.46	2.47	2.34	5.18	5.14	3.53	2.57	3.03	4.31
	8.3025	2.12	2.25	1.82	2.16	2.57	2.21	4.79	4.9	3.55	2.78	2.98	4.14
	8.31	2.17	2.32	1.97	2.23	2.64	2.31	4.76	5.25	3.25	2.65	2.74	4.12
	8.3175	1.91	2.42	1.98	2.33	2.24	2.35	4.96	5.23	3.31	2.76	2.83	4.08
	8.325	1.98	2.25	1.94	2.1	2.33	2.48	4.86	5.08	3.48	2.53	2.98	4.23
	8.3325	2.17	2.24	2.02	2.34	2.38	2.49	4.73	5.35	3.7	2.45	3.08	4.04
	8.34	2.17	2.08	1.58	2.56	2.44	2.07	4.83	5.15	3.6	2.27	3.02	4.22
	8.3475	2.14	2.28	2.09	2.5	2.39	2.48	4.93	4.82	3.53	2.72	3.18	4.05
	8.355	2.58	2.17	2.12	2.36	2.39	2.12	4.84	4.89	3.54	2.56	2.9	4.11
	8.3625	2.24	2.2	1.63	2.51	2.37	2.04	5.05	4.5	3.53	2.51	2.95	4.24
	8.37	2.27	2.18	1.52	2.26	2.51	1.99	4.97	4.73	3.39	2.61	2.98	4.02
	8.3775	2.17	2.22	1.62	2.41	2.3	2.2	4.94	4.76	3.41	2.4	3.14	4.19
	8.385	2.34	2.18	2.04	2.55	2.33	2.32	5.04	5.03	3.54	2.67	2.84	3.92
	8.3925	2.14	2.46	1.62	2.45	2.22	2.33	5.02	4.86	3.64	2.56	2.91	4.08
	8.4	2.07	2.19	1.74	2.27	2.26	2.23	4.87	5.01	3.41	2.62	3	4.09
	8.4075	1.99	2.12	1.76	2.26	2.18	2.12	4.98	4.71	3.29	2.47	2.88	4.02
	8.415	2.5	2.11	1.65	2.72	2.37	2.19	4.83	4.66	3.26	2.31	3.01	4.19
	8.4225	2.17	2.11	1.68	2.78	2.47	2.14	4.95	5.07	3.64	2.33	2.96	4.11
	8.43	2.25	1.87	1.61	2.41	2.38	2.21	4.82	4.81	3.58	2.35	3	4.01
	8.4375	1.84	2.08	1.77	2.6	2.38	1.99	4.9	4.91	3.32	2.36	3.06	4.36
	8.445	2.01	2.09	1.98	2.61	2.24	1.99	4.72	5.12	3.5	2.36	3.12	4.32
	8.4525	1.84	2.18	1.89	2.78	2.2	2.21	4.71	5.04	3.52	2.35	2.87	3.98
	8.46	2.19	2.14	1.94	2.53	2.42	2.13	4.64	5.4	3.44	2.27	3.25	4.05
	8.4675	1.93	2.5	2.43	2.77	2.43	2.1	4.41	5.38	3.22	2.31	3.02	4.27
	8.475	1.84	2.17	1.7	2.82	2.52	2.22	4.81	5.18	3.44	2.44	2.72	4.04
	8.4825	1.84	2.2	1.91	2.92	2.31	2.27	5.13	4.84	3.37	2.35	3.09	3.99
	8.49	1.59	2.1	2.15	2.67	2.39	2.17	4.84	5.16	3.1	2.31	3.06	4.37
	8.4975	1.76	2.27	2.17	2.68	2.74	2.31	4.69	4.84	3.41	2.48	2.83	4.31
	8.505	1.84	2.18	2.29	3	2.23	2.31	4.44	4.57	3.18	2.28	2.91	4.12
	8.5125	1.76	2.11	2.52	2.9	2.09	2.54	4.46	4.47	3.39	2.35	2.98	4.14
	8.52	1.69	2.23	2.36	3.05	2.27	2.39	4.62	4.52	3.48	2.4	2.88	4.25
	8.5275	1.92	2.22	2.35	2.77	2.22	2.39	4.77	4.53	3.39	2.51	2.94	4.02
	8.535	1.92	2.45	2.35	2.8	2.22	2.19	4.38	4.54	3.57	2.67	2.83	4.19
	8.5425	1.96	2.31	1.86	2.94	2.31	2.29	4.52	4.75	3.32	2.64	2.96	4.51
	8.55	1.79	2.13	1.93	2.69	2.37	2.78	4.81	4.67	3.33	2.75	2.87	4.23
	8.5575	1.94	2.25	1.81	2.65	2.31	2.27	4.67	4.97	3.58	2.31	2.64	4.27
	8.565	2.1	2.06	1.85	2.64	2.17	2.3	4.76	5.09	3.62	2.78	3.14	4.46
	8.5725	2.1	2.09	2.04	2.93	2.16	2.14	4.7	4.78	3.65	2.64	3.23	4.17
	8.58	2	2.1	1.71	2.8	2.13	2.27	4.91	4.93	3.53	2.56	2.98	4.03
	8.5875	1.94	1.97	1.88	2.8	2.12	2.32	4.91	4.96	3.19	2.43	2.94	4.45
	8.595	1.78	2.04	1.98	2.81	2.45	2.39	4.89	4.92	3.44	2.65	3.01	4.32
	8.6025	1.87	2.15	2.05	2.69	2.32	2.41	4.74	4.71	3.55	2.73	3.14	4.07
	8.61	2.03	2.12	1.9	2.49	2.3	2.54	5.1	4.86	3.34	2.6	3.2	4.08
	8.6175	2.25	2.27	1.87	2.4	2.53	2.11	4.9	5.44	3.49	2.69	3.09	4.23
	8.625	1.99	2.14	2	2.75	2.37	2.4	4.84	5.09	2.99	2.57	3.01	4.52
	8.6325	1.87	2.16	2.28	2.93	2.29	2.38	5	5.01	3.24	2.59	3.09	4.07
	8.64	2.13	2.23	1.82	2.46	2.16	2.2	5.01	5.16	3.6	2.46	2.9	4.18
	8.6475	2	2.07	1.7	2.52	2.38	2.22	4.91	5.09	3.33	2.38	2.96	4.18
	8.655	2.08	2.01	2.2	2.57	2.32	2.41	4.79	4.89	3.56	2.62	3.11	4.25
	8.6625	2.26	2.03	2.06	2.64	2.4	2.16	4.78	5.03	3.58	2.44	3.21	4.5
	8.67	2.13	2.05	1.91	2.67	2.15	2.31	4.89	5.36	3.26	2.48	2.78	4.14
	8.6775	1.98	2.13	1.98	2.79	2.32	2.52	5.25	5.28	3.39	2.41	3.02	4.15
	8.685	1.94	2.12	2.3	2.47	2.45	2.5	4.87	5.32	3.59	2.45	2.95	4.13
	8.6925	2.09	2.29	2.02	2.62	2.53	2.63	4.89	4.87	3.38	2.79	2.75	4.1
	8.7	2.17	2.5	2.21	2.66	2.23	2.91	4.85	4.82	3.13	2.82	3.03	4.45
	8.7075	2.18	2.34	2.19	2.58	2.29	2.32	4.95	5.12	3.43	2.54	3.06	4.86
	8.715	2.05	2.43	2.03	2.67	2.3	2.42	5.16	5.14	3.24	2.63	3.04	4.41
	8.7225	2.25	2.21	1.69	2.66	2.14	2.41	5.04	5.42	3.3	2.56	3.04	4.49
	8.73	2.08	2.27	1.77	2.39	2.23	2.45	5.26	4.93	3.52	2.76	3.03	4.43
	8.7375	1.76	2.19	1.72	2.45	2.16	2.23	4.95	4.89	3.46	2.59	3.05	4.42
	8.745	2.03	1.77	1.75	2.55	2.29	2.36	5.08	4.92	3.42	2.56	3.09	4.34
	8.7525	2.06	1.83	1.9	2.6	2.16	2.58	5.08	5.05	3.5	2.33	3.03	4.04
	8.76	1.83	1.77	1.74	2.76	2.19	2.47	4.71	5.15	3.13	2.51	3.05	4.23
	8.7675	1.76	1.71	1.81	2.62	2.2	2.54	4.93	4.89	3.23	2.49	3.03	4.21
	8.775	1.85	1.79	1.79	2.5	2.22	2.62	5.18	5.17	3.43	2.38	3.12	4.1
	8.7825	2.03	1.85	2.05	2.78	2.39	2.62	4.83	4.99	3.15	2.34	3.25	4.11
	8.79	2.02	1.95	1.82	2.66	2.31	2.52	4.96	4.84	3.4	2.61	2.98	4.11
	8.7975	2.09	1.98	1.83	2.72	2.22	2.58	5.18	5.02	3.13	2.6	2.84	4.03
	8.805	2.19	1.95	1.7	2.75	2.2	2.48	5.1	5.02	3.27	2.63	3.01	4.11
	8.8125	2.25	1.93	1.95	3.04	2.35	2.28	5.11	4.92	3.33	2.8	2.79	4.19
	8.82	2.04	1.92	2.04	2.66	2.27	2.29	5.3	4.81	3.34	2.65	2.95	4.21
	8.8275	1.93	2.25	1.71	3.01	2.22	2.51	5.09	5.29	3.24	2.5	2.82	4.09
	8.835	1.94	1.73	1.76	2.86	2.31	2.26	5.3	5.15	3.46	2.56	2.99	3.95
	8.8425	1.9	2.03	1.98	2.79	2.62	2.22	5.27	4.98	3.23	2.67	2.89	4.27
	8.85	1.75	1.99	1.63	2.8	2.23	2.38	5.12	5.01	3.46	2.66	2.86	4.25
	8.8575	1.75	2.45	1.88	2.88	2.4	2.4	5.34	5.38	3.54	2.54	3.05	4.17
	8.865	1.65	2.33	2.1	2.83	2.05	2.28	4.9	5.16	3.57	2.53	3.09	4.14
	8.8725	1.9	2.41	2.03	2.58	2.26	2.4	5.17	5.33	3.58	2.87	2.8	4.03
	8.88	1.66	2.5	1.98	2.04	2.37	2.59	5.01	5.34	3.28	2.91	2.79	4.16
	8.8875	1.77	2.37	2.06	2.86	2.46	2.49	5.23	5.12	3.51	2.61	2.72	4.19
	8.895	1.68	2.32	1.89	3.07	2.12	2.19	4.94	4.78	3.5	2.62	2.76	4.16
	8.9025	1.85	2.45	1.72	2.43	2.34	2.33	4.93	5.02	3.69	2.35	2.91	4.29
	8.91	1.88	2.46	1.75	2.39	2.44	2.29	5.14	5.25	3.68	2.43	2.99	4.2
	8.9175	1.72	2.28	1.85	2.78	2.41	2.28	4.91	5.41	3.57	2.61	2.93	4.15
	8.925	1.69	2.21	1.87	2.75	2.31	2.41	5.16	5.01	3.41	2.71	2.8	4.13
	8.9325	1.67	2.23	1.82	3.21	2.41	2.43	5.16	5.11	3.43	2.58	2.91	4.25
	8.94	1.8	2.09	2.15	2.82	2.63	2.6	5.34	5.05	3.38	2.52	2.96	4.32
	8.9475	1.82	2.01	2.14	2.49	2.42	2.58	5.41	5.1	3.56	2.63	3.12	4.26
	8.955	1.66	2.26	2.15	2.38	2.53	2.57	5.29	4.99	3.49	2.79	2.89	4.09
	8.9625	1.61	2.24	2.23	2.5	2.5	2.51	5.14	5.1	3.49	2.65	2.79	4.05
	8.97	1.98	1.94	2.02	2.74	2.34	2.67	5.1	4.96	3.26	2.44	2.95	4.22
	8.9775	1.76	1.95	1.91	2.21	2.33	2.3	5.03	4.81	3.41	2.41	2.9	4.18
	8.985	1.74	1.97	1.84	2.35	2.48	2.51	4.98	4.62	3.1	2.54	2.9	4.23
	8.9925	1.84	1.83	1.85	2.48	2.27	2.49	5.15	5.13	3.4	2.49	2.89	4.19
	9	1.9	2	1.93	2.45	2.55	2.53	5.04	5.03	3.49	2.86	2.72	4.15
	9.0075	1.94	2.13	2.14	2.46	2.45	2.53	4.97	4.78	3.2	2.29	2.81	4.25
	9.015	1.64	1.91	2.18	2.17	2.25	2.51	5.02	5	3.32	2.3	2.82	4.15
	9.0225	2.24	1.95	2.22	2.14	2.48	2.47	5.24	5.15	3.44	2.24	2.71	4.08
	9.03	1.92	1.7	1.97	2.11	2.27	2.55	4.99	5.18	3.41	2.36	2.8	4.02
	9.0375	1.85	1.93	2.06	2.26	2.45	2.41	5.2	5.17	3.43	2.45	2.85	4.25
	9.045	2.17	1.78	2.12	2.26	2.29	2.43	5.23	5.08	3.29	2.3	3.04	3.99
	9.0525	2.13	1.93	2.17	2.35	2.53	2.41	5.18	4.99	3.57	2.39	3.14	4.23
	9.06	1.58	1.98	1.92	2.47	2.34	2.34	5.05	4.82	3.33	2.44	3.07	4.23
	9.0675	1.9	2.32	2.34	2.78	2.32	2.56	5.44	5.14	3.41	2.29	3.17	3.92
	9.075	1.81	1.7	2.33	2.46	2.27	2.24	4.89	5.35	3.23	2.68	3.12	4.11
	9.0825	1.9	1.74	2.33	2.15	2.34	2.05	5.1	5.2	3.68	2.44	3.07	4.11
	9.09	1.56	1.8	2.45	2.24	2.31	2.1	5.63	5.57	3.64	2.53	2.96	4.12
	9.0975	1.96	1.8	2.18	2.39	2.41	2.16	5.12	5.24	3.41	2.43	2.85	4.04
	9.105	1.79	1.98	2.06	2.35	2.31	2.28	5.39	5.47	3.39	2.58	2.99	4.03
	9.1125	1.32	2.04	2.39	2.72	2.3	1.96	5.26	5.38	3.43	2.41	2.9	4.17
	9.12	2.05	1.76	2.07	2.48	2.22	1.98	5.1	5.35	3.26	2.42	2.91	4.23
	9.1275	1.75	1.79	2.35	2.8	2.36	2.16	5.09	4.88	3.47	2.44	2.87	4.14
	9.135	1.81	1.86	1.98	2.96	2.15	1.97	5.19	4.78	3.38	2.42	2.91	4.08
	9.1425	1.71	1.65	2.33	2.92	2.44	1.96	5.39	5.12	3.52	2.6	2.94	4.23
	9.15	1.81	2.08	2.43	2.68	2.34	2.1	5.02	5.12	3.38	2.42	2.86	4.42
	9.1575	1.71	1.75	2.04	2.48	2.32	2.07	5.09	5.11	3.4	2.53	2.99	4.12
	9.165	1.68	2.06	2.22	2.31	2.36	2.17	5.08	5.26	3.59	2.75	2.98	4
	9.1725	1.63	1.92	2.37	2.52	2.26	2.13	4.86	5.52	3.58	2.46	2.8	4.19
	9.18	1.69	1.92	2.36	2.49	2.15	2.38	5.04	5.43	3.55	2.77	2.8	4.27
	9.1875	1.44	1.94	2.48	2.76	2.44	2.06	5.37	5.31	3.91	2.44	2.84	4.38
	9.195	1.81	1.95	2.32	2.7	2.33	2.25	5.08	5.37	3.41	2.42	2.93	4.66
	9.2025	1.61	1.94	2.45	3.09	2.27	2.36	5.26	5.74	3.62	2.32	2.73	4.54
	9.21	1.45	2.09	2.43	2.94	2.39	2.38	5.26	5.36	3.61	2.36	2.88	4.17
	9.2175	1.62	1.92	2.46	2.94	2.3	2.56	5.23	5.01	3.45	2.52	2.73	4.27
	9.225	1.66	1.95	1.72	2.98	2.31	2.62	5.11	5.31	3.47	2.37	2.91	4.12
	9.2325	1.76	1.93	1.97	3.07	2.27	2.62	4.83	5.44	3.49	2.54	2.76	4.32
	9.24	1.67	1.93	1.92	2.7	2.38	2.65	4.98	5.57	3.49	2.3	3.06	4.42
	9.2475	1.75	1.97	2.11	2.78	2.21	2.86	5.04	5.07	3.3	2.58	3.03	4.33
	9.255	1.46	2.17	2.13	2.78	2.52	2.64	5.18	4.96	3.32	2.5	2.86	4.26
	9.2625	1.66	1.89	1.93	2.74	2.33	2.56	5	5.5	3.09	2.39	2.87	4.08
	9.27	1.55	1.91	2.1	2.6	2.21	2.51	5.41	5.1	3.37	2.54	3.04	4.26
	9.2775	1.57	1.92	2.07	2.68	2.31	2.42	5.04	5.08	3.36	2.69	2.91	4.06
	9.285	1.44	1.89	2.17	2.37	2.38	2.48	5.42	5.25	3.3	2.47	2.93	4.05
	9.2925	1.61	2.14	2.27	2.72	2.12	2.59	5.15	5.09	3.29	2.67	2.98	4.16
	9.3	1.55	2.14	2.14	2.62	2.28	2.52	5.32	5.14	3.43	2.3	2.96	4
	9.3075	1.49	2.13	1.66	3.02	2.35	2.38	4.9	5.32	3.49	2.28	2.9	4.07
	9.315	1.82	2.03	1.63	2.83	2.21	2.3	5.08	4.92	3.36	2.62	2.86	4.11
	9.3225	1.89	2.32	1.94	2.44	2.3	2.35	4.95	5.15	3.42	2.46	3.04	4.06
	9.33	1.59	2.21	2.33	2.46	2.21	2.36	4.97	5.13	3.44	2.39	2.97	3.92
	9.3375	1.78	2.1	2.36	2.55	2.18	2.39	4.91	5.43	3.36	2.34	3	4.05
	9.345	1.7	2.1	2.66	2.35	2.26	2.4	5.03	5.23	3.44	2.32	3.02	4.22
	9.3525	1.72	2.14	2.23	2.64	2.3	2.39	5.02	5.28	3.43	2.26	2.92	4.28
	9.36	1.82	2.07	1.9	2.6	2.31	2.32	5.08	5.06	3.3	2.31	3.02	4.27
	9.3675	1.7	2.19	1.7	2.51	2.3	2.46	4.85	5.33	3.25	2.25	2.76	4.16
	9.375	1.86	2.13	2.13	2.2	2.44	2.33	5.22	5.55	3.35	2.31	2.77	4.08
	9.3825	2.07	2.15	1.84	2.18	2.29	2.22	5.03	5.33	3.46	2.41	3.01	4.27
	9.39	1.78	2.1	1.62	2.64	2.52	2.47	5.07	5.33	3.44	2.44	2.96	4.18
	9.3975	1.84	2.34	1.66	2.8	2.29	2.38	5.23	5.37	3.67	2.17	2.92	4.2
	9.405	1.64	2.4	1.99	3.2	2.21	2.52	5.19	5.38	3.2	2.37	2.6	3.91
	9.4125	1.87	2.27	1.97	2.68	2.42	2.35	4.96	5.38	3.34	2.55	2.73	4.28
	9.42	1.89	2.05	1.81	2.8	2.23	2.55	4.85	5.19	3.35	2.29	2.9	4.03
	9.4275	1.93	2.22	2.14	2.55	2.43	2.65	5.07	5.31	3.29	2.4	2.77	4.31
	9.435	1.79	2.2	1.72	2.3	2.31	2.35	5	5.48	3.49	2.48	2.89	4.06
	9.4425	2.07	2.03	1.42	2.84	2.34	2.47	5.18	5.26	3.59	2.26	2.84	4.08
	9.45	1.66	2.11	1.8	2.84	2.43	2.49	5	5.61	3.71	2.38	2.84	4.29
	9.4575	1.75	2.25	1.9	2.89	2.19	2.37	4.94	5.57	3.54	2.4	2.89	3.78
	9.465	1.8	2.16	1.92	3.15	2.25	2.51	5.11	5.03	3.09	2.57	2.97	4.35
	9.4725	1.86	2.39	1.93	3.19	2.35	2.35	4.96	5.21	3.7	2.82	3.05	4.03
	9.48	1.81	2.13	1.84	3.47	2.51	2.39	4.77	5.08	3.19	2.61	3.02	4.11
	9.4875	1.7	2.33	2.13	3.31	2.33	2.43	4.91	5.16	3.93	2.51	2.85	4.25
	9.495	1.83	2.38	1.75	2.89	2.26	2.55	5.01	5.48	3.66	2.78	2.9	4.24
	9.5025	1.91	2.45	1.91	2.68	2.32	2.53	5.33	5.22	3.42	2.43	3.07	4.23
	9.51	1.87	2.06	1.53	2.65	2.22	2.41	5.08	5.77	3.39	2.73	2.92	4.14
	9.5175	1.81	2.09	1.42	2.94	2.21	2.53	4.81	5.53	3.34	2.33	2.86	4.31
	9.525	1.96	2.24	1.57	3.16	2.44	2.3	5.24	5.38	3.3	2.55	2.95	4.1
	9.5325	1.96	2.29	1.46	3.25	2.17	2.2	5.21	5.42	3.55	2.64	2.84	4.23
	9.54	1.98	2.22	1.72	2.86	2.28	2.42	5.13	4.95	3.45	2.56	2.87	4.23
	9.5475	1.52	2.25	1.73	2.96	2.43	2.43	5.06	5.38	3.91	2.33	2.94	4.21
	9.555	1.68	2.33	1.68	2.98	2.32	2.64	5.06	5.35	3.64	2.16	2.84	4.16
	9.5625	1.82	1.68	1.56	2.93	2.39	2.36	5.08	5.35	3.47	2.47	2.85	4.18
	9.57	2.1	1.72	1.6	2.89	2.45	2.34	4.99	5.34	3.5	2.43	2.92	4.42
	9.5775	1.71	1.77	2.13	2.95	2.13	2.57	4.72	5.01	3.37	2.48	3.05	4.29
	9.585	1.77	1.69	1.85	3.32	2.48	2.37	5.17	4.91	3.68	2.21	2.96	4.08
	9.5925	1.87	1.87	1.89	2.9	2.43	2.4	4.97	4.84	3.42	2.19	2.92	4.12
	9.6	1.76	2.41	2.15	2.96	2.29	2.26	5.14	4.69	3.38	2.47	3.05	4.24
	9.6075	1.76	2.2	1.82	2.94	2.47	2.27	5.06	5.51	3.31	2.7	3	4
	9.615	2.02	1.96	1.9	2.46	2.26	2.44	5.08	5.29	3.38	2.3	3.07	3.93
	9.6225	2.12	2.22	1.58	2.58	2.27	2.36	5.02	5.11	3.2	2.31	3.07	4.16
	9.63	2.05	2.1	1.59	2.63	2.33	2.29	5.1	5.42	3.44	2.44	3.02	4.14
	9.6375	1.76	2.06	1.57	2.68	2.4	2.41	5	5.42	3.21	2.32	2.85	4.27
	9.645	1.81	2.09	1.67	2.78	2.45	2.32	4.58	5.31	3.31	2.54	3.04	4.13
	9.6525	1.99	2.25	2.05	2.44	2.26	2.64	5.02	5.49	3.41	2.54	3.02	4.5
	9.66	1.63	2.07	1.85	2.71	2.41	2.51	4.87	5.6	3.1	2.55	3	4.32
	9.6675	1.7	2.17	2.09	2.83	2.36	2.34	4.94	5.3	3.77	2.55	3.06	4.06
	9.675	1.84	2.27	2.24	2.67	2.41	2.45	5.07	5.38	3.63	2.34	2.9	4.25
	9.6825	1.72	2.09	2.42	2.67	2.3	2.25	4.82	5.24	3.91	2.24	3.17	3.98
	9.69	2.04	2.18	1.8	2.64	2.2	2.52	4.98	5.61	3.6	2.62	2.97	4.11
	9.6975	1.88	2.38	1.71	2.78	2.55	2.63	4.77	5.19	3.52	2.73	3.03	4.21
	9.705	1.98	2.2	1.64	3.23	2.57	2.39	4.61	5.55	3.49	2.33	2.87	4.24
	9.7125	1.92	2.03	1.73	3	2.37	2.26	4.81	5.46	3.65	2.34	2.94	4.31
	9.72	1.68	2.28	1.54	3.13	2.51	2.26	4.82	5.37	3.78	2.56	3.03	4.26
	9.7275	1.8	2.22	1.76	3.06	2.42	2.34	4.88	5.11	3.87	2.36	3.04	4.23
	9.735	1.44	2.26	1.81	2.94	2.35	2.45	5.01	5.48	3.9	2.41	3.03	4.24
	9.7425	1.56	2.25	1.75	2.84	2.67	2.39	4.56	5.47	3.81	2.69	3.15	4.33
	9.75	1.75	2.48	1.82	3	2.44	2.39	4.75	4.76	4.03	2.88	3.05	4.24
	9.7575	2	2.61	1.78	2.87	2.33	2.33	4.61	5.34	4.09	2.52	3.1	4.17
	9.765	1.65	2.34	1.93	2.9	2.23	2.42	4.98	4.87	3.68	2.47	2.94	4.33
	9.7725	1.78	2.62	2.18	3.19	2.49	2.49	5.12	5.24	3.65	2.67	3.2	4.1
	9.78	1.76	2.35	2.54	3.06	2.46	2.19	5.16	5.51	3.79	3.25	3.17	4.13
	9.7875	1.75	2.28	2.03	3.03	2.41	2.34	4.92	5.64	3.4	3.24	3.19	4.18
	9.795	1.52	1.98	2.12	2.89	2.39	2.31	5	5.33	3.82	3.12	3.1	4.08
	9.8025	1.79	2.11	1.76	2.81	2.45	2.28	5.08	5.5	3.85	2.81	3.08	4.3
	9.81	1.51	1.93	1.86	3.17	2.57	2.42	5.15	5.37	3.48	3.04	3.03	4.19
	9.8175	1.55	1.86	1.97	2.82	2.48	2.2	5.11	5.44	4	3.32	2.84	4.37
	9.825	1.56	1.49	1.81	2.98	2.59	2.37	4.88	5.47	3.59	3.29	3	4.12
	9.8325	1.62	2.19	2.21	2.84	2.4	2.45	4.69	5.6	3.86	3.22	2.87	4.22
	9.84	1.63	2.31	2.14	3.22	2.35	2.38	4.7	5.49	3.33	3.16	2.92	4.31
	9.8475	1.84	2.67	2.11	2.82	2.45	2.25	4.98	5.42	3.53	3.22	3.06	4.25
	9.855	1.69	2.39	2.31	2.76	2.48	2.72	5.12	5.67	3.73	3.37	3.21	4.14
	9.8625	1.64	2.5	1.62	2.85	2.45	2.44	5.04	5.19	3.57	3.38	2.87	4.03
	9.87	1.71	2.44	2.07	2.62	2.4	2.32	4.91	5.02	3.3	3.64	3.09	4.1
	9.8775	1.78	2.22	1.8	2.74	2.38	2.43	4.7	5.08	3.23	3.13	3.04	4.2
	9.885	1.64	2.01	1.67	2.63	2.57	2.36	4.72	5.37	3.53	3.32	3.09	4.17
	9.8925	1.82	2.1	1.72	2.87	2.34	2.48	4.98	5.49	3.76	3.42	3.24	3.92
	9.9	1.71	2.3	1.92	2.52	2.35	2.37	4.88	5.41	3.35	3.18	3.18	3.97
	9.9075	1.79	1.96	1.94	2.81	2.44	2.35	4.83	5.45	3.51	3.31	3.13	3.99
	9.915	1.75	2.03	1.79	2.81	2.42	2.38	4.87	5.16	3.33	3.2	3.14	4.08
	9.9225	1.64	1.89	1.62	2.83	2.45	2.48	4.97	5.45	3.63	2.75	3.09	4.25
	9.93	1.83	2.03	2.15	2.72	2.39	2.54	4.8	5.13	3.35	2.95	3.22	4
	9.9375	1.72	1.78	2.04	2.86	2.29	2.27	4.67	5.93	3.27	3.11	3.15	4.32
	9.945	1.64	2.18	2.2	3.16	2.41	2.39	4.77	5.78	3.25	3.21	3.2	4.25
	9.9525	1.66	2.23	2.29	2.84	2.39	2.25	4.62	5.69	3.41	2.97	3.1	4.42
	9.96	1.73	2.2	1.9	2.6	2.33	2.49	4.76	5.29	3.41	2.97	3.12	4.14
	9.9675	1.73	2.34	1.9	2.74	2.39	2.34	4.93	5.68	3.52	2.78	3.19	4.08
	9.975	1.62	1.81	2.14	2.55	2.09	2.27	5.58	5.36	3.74	3.05	3.1	4.04
	9.9825	1.79	1.86	1.95	2.56	2.65	2.44	5.13	5.52	3.49	2.76	2.97	3.84
	9.99	1.66	1.88	1.87	2.58	2.34	2.35	5.66	5.51	3.42	3.05	3.06	4.04
	9.9975	1.64	1.71	2.3	2.79	2.23	2.35	5.22	5.31	3.16	3.13	3.13	4.16
	10.005	1.8	1.85	1.87	2.56	2.03	2.39	5.79	5.48	3.15	3.25	3.07	4.4
	10.0125	1.67	1.95	1.94	2.51	2.36	2.46	5.66	5.82	3.53	3.49	3.15	4.07
	10.02	1.9	1.79	2.16	2.41	2.37	2.74	5.79	5.63	3.5	3.19	3.29	4.41
	10.0275	1.73	1.79	2.26	2.51	2.46	2.48	5.86	5.16	3.55	3.08	3.16	4.32
	10.035	1.62	1.9	2.41	2.42	2.46	2.35	5.76	5.64	3.96	3.43	3.22	4.04
	10.0425	1.78	1.78	2.52	2.79	2.24	2.35	5.53	5.49	3.87	3.42	3.15	4.51
	10.05	1.85	1.97	2.42	2.87	2.28	2.34	5.11	5.64	3.46	3.2	2.9	4.21
	10.0575	1.79	1.85	1.8	2.83	2.23	2.42	4.89	5.9	3.69	3.29	3.29	4.79
	10.065	1.77	1.86	2.18	2.43	2.28	2.21	5.16	5.7	3.66	3.01	3.19	4.6
	10.0725	1.87	2.4	2.01	3.18	2.44	2.28	4.97	5.45	3.55	3.01	3.12	4.26
	10.08	1.69	2.2	2.11	2.94	2.56	2.39	5.08	5.77	3.46	2.8	3.18	4.22
	10.0875	1.72	2.15	2.24	2.61	2.54	2.32	4.88	5.94	3.49	2.85	3.14	4.34
	10.095	1.61	2.36	2.4	3.1	2.29	2.2	4.86	5.92	3.5	2.84	3.21	4.32
	10.1025	1.76	2.13	2.56	2.73	2.2	2.4	4.86	5.84	3.49	3.11	3.07	4.19
	10.11	1.86	2.23	2.52	3.15	2.13	2.4	5.01	5.77	3.62	2.98	2.96	4.05
	10.1175	1.78	2.17	2.24	2.7	2.18	2.18	5.11	5.61	3.63	2.76	3.12	3.95
	10.125	1.69	2	2.44	2.44	2.45	2.24	4.84	5.74	3.49	3.06	3.12	4.12
	10.1325	1.81	1.92	2.3	2.6	2.36	2.48	4.88	5.68	3.58	2.77	3	4.27
	10.14	1.79	1.97	2.31	2.85	2.31	2.19	5.04	5.97	3.31	3	3	4.17
	10.1475	1.92	1.82	2.55	2.5	2.4	2.22	5.15	5.68	3.74	3.04	3.05	4.31
	10.155	1.79	1.97	2.26	2.29	2.59	2.46	4.99	6.02	3.33	3.07	3.09	4.02
	10.1625	1.77	1.98	2.12	2.48	2.24	2.32	5.46	6.03	3.51	3.16	3.03	4.03
	10.17	1.93	1.72	2.13	2.63	2.42	2.48	5.43	5.86	3.55	3.07	3.01	4.1
	10.1775	1.71	1.67	1.99	2.91	2.55	2.23	4.75	5.86	3.75	2.93	3.18	4.08
	10.185	1.87	1.97	2.14	2.55	2.52	2.36	4.85	5.82	3.26	3.07	3.08	4.29
	10.1925	1.72	1.96	2.18	2.52	2.54	2.28	4.93	5.9	3.21	2.9	2.98	3.98
	10.2	1.85	1.98	2.34	2.35	2.61	2.24	5.01	5.78	3.49	3.14	3.02	4.12
	10.2075	2.1	1.93	2.16	2.99	2.47	2.28	5	5.56	3.36	2.95	2.68	4.1
	10.215	1.89	2	2.39	2.53	2.44	2.17	4.96	5.64	3.66	3.24	3	4.51
	10.2225	1.88	2.13	2.27	2.96	2.6	2.22	4.93	5.8	3.44	3.13	2.86	4.49
	10.23	1.74	2.43	2.39	2.7	2.34	2.38	5.19	5.45	3.68	2.92	2.96	4.44
	10.2375	2.02	2.39	2.78	2.79	2.44	2.18	4.66	5.62	3.67	3.04	3.14	4.17
	10.245	1.69	2.48	2.96	2.71	2.24	2.3	5.07	5.59	3.44	2.91	3.02	4.15
	10.2525	1.79	2.85	2.6	3.05	2.31	2.25	5.12	5.8	3.46	3.01	3.22	4.25
	10.26	1.78	2.36	2.59	3.04	2.21	2.35	5.09	5.73	3.62	3.05	3.08	4.15
	10.2675	1.91	2.43	2.56	3.15	2.3	2.34	5.27	5.77	3.47	2.87	3.19	3.99
	10.275	1.73	2.57	2.69	2.96	2.59	2.33	4.99	6.09	3.49	3.16	2.95	4.22
	10.2825	1.81	2.04	2.45	2.84	2.63	2.28	5.09	5.46	3.31	3.36	3.03	4.27
	10.29	1.98	1.93	2.49	2.93	2.47	2.39	5.09	5.61	3.61	3.09	3.12	4.19
	10.2975	1.72	1.93	2.3	2.74	2.49	2.41	5.18	5.89	3.55	2.99	3	4.58
	10.305	1.83	1.86	2.51	2.9	2.27	2.42	5.08	6.06	3.41	2.97	3.07	4.16
	10.3125	2.22	1.84	2.69	2.58	2.34	2.47	5.14	5.76	3.29	3.29	2.94	4.14
	10.32	1.88	2.08	2.58	2.97	2.35	2.45	4.77	5.82	3.34	3.2	2.97	4.24
	10.3275	1.69	2.28	2.54	2.84	2.24	2.43	4.88	5.65	3.36	2.92	2.94	4.49
	10.335	1.94	2.37	2.57	2.92	2.39	2.28	4.86	6.11	3.29	3.09	2.96	4.27
	10.3425	1.72	2.14	2.37	2.97	2.45	2.43	5.08	5.93	3.44	2.86	2.93	4.3
	10.35	1.99	2.37	2.48	2.89	2.33	2.38	5.15	5.85	3.25	3.28	2.92	4.39
	10.3575	1.89	2.29	2.3	3.01	2.37	2.3	5.01	5.59	3.58	3.25	3.05	4.17
	10.365	1.53	2.32	2.27	3.23	2.44	2.33	4.94	5.23	3.31	3.23	3.09	4.39
	10.3725	2.07	2.25	2.4	2.81	2.23	2.25	4.98	5.6	3.4	3.14	2.87	4.18
	10.38	1.79	2.09	2.23	3.08	2.1	2.28	5.19	5.79	3.52	3.04	3.18	4.2
	10.3875	1.71	2.11	2.28	2.79	2.51	2.21	5.03	5.58	3.41	3.21	3.18	4.18
	10.395	1.61	2.18	2.29	2.89	2.3	2.4	4.94	5.84	3.65	2.93	3.06	4.17
	10.4025	1.83	2.16	2.16	3.18	2.43	2.38	4.94	5.63	3.86	3.28	3.07	4.46
	10.41	1.65	2.14	2.49	2.96	2.38	2.27	5.11	5.65	3.77	3.18	3.08	4.27
	10.4175	1.76	2.26	2.5	3.04	2.42	2.54	4.94	5.13	3.59	3.07	3.19	4.32
	10.425	1.84	2.8	2.23	2.93	2.55	2.43	5.04	5.29	3.5	2.94	3.05	4.54
	10.4325	1.67	2.58	2.43	2.77	2.67	2.46	4.98	5.45	3.53	2.91	3.18	4.26
	10.44	1.84	2.24	2.31	2.77	2.42	2.47	4.99	5.58	3.41	3.15	3.09	4.32
	10.4475	1.8	2.28	2.17	2.92	2.55	2.56	4.74	5.61	3.32	3.22	3.01	4.47
	10.455	1.76	2.6	2.36	2.97	2.71	2.36	5.01	5.6	3.64	3.04	3.13	4.17
	10.4625	1.76	2.33	2.23	3.01	2.31	2.19	4.96	5.44	3.53	3.14	3.01	4.19
	10.47	1.81	2.02	2.43	2.84	2.49	2.27	4.96	5.4	3.66	2.94	3.12	4.27
	10.4775	1.82	2.32	2.35	3.07	2.38	2.26	4.78	5.42	3.63	2.93	3.09	4.26
	10.485	1.66	2.39	2.15	2.89	2.43	2.24	5.02	5.64	3.41	3.1	3.03	4.39
	10.4925	1.72	2.17	2.13	3.11	2.45	2.11	4.86	5.45	3.63	3.14	2.94	4.39
	10.5	1.75	2.36	2.38	3.12	2.33	2.23	4.97	5.47	3.46	3.05	2.92	4.26
	10.5075	1.91	2.65	2.32	3.22	2.14	2.27	4.83	5.17	3.32	3.09	2.98	4.08
	10.515	1.91	2.12	2.26	3.14	2.39	2.38	4.64	5.5	3.56	3.06	3.1	4.15
	10.5225	1.86	2.2	2.07	2.91	2.39	2.41	5.01	5.42	3.59	2.87	3.04	4.17
	10.53	1.97	2.23	2.3	2.97	2.29	2.47	4.89	5.45	3.6	2.87	3.16	4.38
	10.5375	2.11	2	2.39	2.93	2.52	2.39	4.89	5.42	3.74	2.81	3.38	4.53
	10.545	1.95	1.89	1.98	3.03	2.35	2.36	4.9	5.55	3.59	3.43	3.32	4.16
	10.5525	1.76	2	2.3	2.7	2.22	2.45	4.72	5.78	3.58	3.04	3.16	4.1
	10.56	1.83	1.97	2.34	2.64	2.5	2.24	4.68	5.83	3.59	3.36	3.13	4.04
	10.5675	2	2.3	1.8	2.74	2.34	2.24	5.1	5.8	3.69	3.31	3.27	4.12
	10.575	1.77	1.98	2.11	3.41	2.33	1.97	5.04	5.72	3.74	2.85	3.15	4.37
	10.5825	1.85	1.97	2.32	3.11	2.28	1.97	5.02	5.52	3.39	3.01	3.1	4.2
	10.59	2.09	1.84	2.32	3.41	2.1	1.92	5.27	5.57	3.81	3.1	3.1	4.16
	10.5975	1.96	1.96	2.4	2.95	2.49	1.84	4.75	5.62	3.79	2.97	3.01	4.19
	10.605	2.06	1.8	1.94	2.69	2.32	1.84	4.94	5.38	3.6	3.46	3.25	4.16
	10.6125	2.19	1.9	2.1	2.66	2.51	1.9	4.98	5.42	3.86	3.6	3.16	4.1
	10.62	1.91	1.82	1.84	2.66	2.33	1.98	4.59	5.42	3.69	3.35	3.05	4.27
	10.6275	2.25	2.1	1.79	2.46	2.51	1.82	5.21	5.46	3.48	3.4	2.98	4.07
	10.635	2.18	1.94	1.95	2.74	2.4	1.82	5.17	5.69	3.83	3.2	2.95	3.98
	10.6425	2.13	1.71	2.06	2.9	2.24	1.76	4.88	5.48	3.44	3.26	3.06	4.16
	10.65	2.09	1.93	1.88	2.89	2.32	1.84	4.99	5.38	3.75	3.28	3.27	4.13
	10.6575	1.9	1.88	2.02	2.67	2.32	1.81	4.87	5.71	3.59	3.11	3.2	4.17
	10.665	1.97	1.92	1.93	2.47	2.23	1.77	4.87	5.62	3.42	3.5	3.18	4.11
	10.6725	2.03	1.68	1.89	2.56	2.58	1.84	4.64	5.54	3.98	3.03	3.18	4.27
	10.68	1.85	1.83	1.68	2.95	2.66	1.93	4.71	5.42	3.7	3.1	2.96	4.27
	10.6875	1.98	1.72	1.84	2.71	2.22	2.01	4.89	5.62	3.8	2.78	3.16	4.27
	10.695	1.93	1.67	1.68	2.73	2.52	1.89	4.97	5.46	3.54	2.69	3.03	4.21
	10.7025	2.02	1.9	1.52	2.88	2.56	1.78	4.98	5.47	3.46	2.77	2.91	4.14
	10.71	2.05	2.08	1.64	2.7	2.33	2.22	4.82	5.73	3.73	3.05	2.79	4.08
	10.7175	1.91	1.88	1.82	3.02	2.5	1.83	4.94	5.59	3.49	2.99	3.21	4.08
	10.725	2.1	1.8	1.63	2.99	2.47	2.09	4.95	5.57	3.74	3.28	3.04	4.14
	10.7325	1.99	1.79	1.78	2.49	2.57	1.94	5.25	5.54	3.92	3.29	3.43	4
	10.74	1.9	1.87	1.63	2.51	2.36	2.03	5.14	5.55	3.71	3.17	3.05	4.08
	10.7475	1.82	1.93	2.07	2.84	2.43	1.88	5.35	5.76	3.5	3.1	3.13	4.17
	10.755	1.96	1.78	1.74	2.65	2.3	1.95	4.98	5.83	3.56	3.12	3.12	4.03
	10.7625	2.02	1.76	1.97	2.87	2.74	2.09	4.84	5.54	3.77	3.02	3.18	4.3
	10.77	1.99	1.81	2.23	2.44	2.32	1.84	4.81	5.42	3.98	3.23	3.19	4.17
	10.7775	1.88	1.91	1.94	2.56	2.45	1.93	4.84	5.4	3.62	3.26	3.16	3.99
	10.785	1.83	1.91	2.04	2.62	2.31	2.08	4.76	5.36	3.74	3.27	3.12	4.1
	10.7925	1.88	1.88	1.99	2.69	2.47	1.79	4.79	5.22	3.74	3.05	3.23	4.08
	10.8	1.65	2.24	1.93	2.72	2.11	2	4.87	5.57	4.15	3.3	2.99	4.13
	10.8075	1.75	2.07	1.8	3.02	2.35	2.06	4.96	5.42	3.73	2.94	3.21	4.28
	10.815	2.02	2.19	1.98	2.85	2.2	2.35	4.82	5.11	3.81	2.93	3.15	4.54
	10.8225	1.84	2.18	1.87	2.67	2.35	2.11	4.63	5.28	3.42	3.02	3.17	4.44
	10.83	1.92	2.32	2.22	2.55	2.2	2.18	4.85	5.29	3.72	2.85	3.14	4.13
	10.8375	1.94	2.28	2.21	2.86	2.38	2.38	4.76	5.67	3.7	3.3	3.22	3.97
	10.845	2.12	2.4	1.74	2.61	2.41	2.35	4.76	5.71	3.46	3.02	2.95	4.26
	10.8525	2.14	2.13	1.79	2.56	2.4	2.23	4.9	5.28	3.47	3.04	3.07	3.97
	10.86	2.2	1.98	1.7	2.59	2.31	2.23	4.65	5.17	3.54	2.88	3.26	4.14
	10.8675	2.09	1.85	1.96	2.66	2.45	1.76	4.72	5.56	3.61	2.93	3.13	3.99
	10.875	2.31	1.82	1.74	2.63	2.22	1.83	4.62	5.32	3.65	2.99	3.19	4.22
	10.8825	2.13	2.09	1.62	2.83	2.46	1.83	4.78	5.2	3.64	3.11	3.18	4.25
	10.89	2.21	1.87	1.78	2.73	2.24	1.87	4.99	5.09	3.56	2.9	3.19	4.14
	10.8975	1.9	2.06	2.11	2.47	2.4	1.89	4.94	4.78	3.7	3.17	3.17	4.47
	10.905	2.26	2.09	1.77	2.45	2.25	1.74	5.09	5.52	3.59	2.95	3.36	4.53
	10.9125	2.38	2.28	1.91	2.8	2.34	2.15	4.61	5.55	3.35	3.18	3.25	4.16
	10.92	2.57	1.91	1.83	2.38	2.45	2.46	5	5.34	3.51	3.27	2.92	4.17
	10.9275	2.35	1.83	1.89	2.28	2.29	2.29	5.1	5.39	3.75	2.68	2.97	4.11
	10.935	2.02	2.04	1.85	2.75	2.36	2.33	4.89	5.56	3.13	2.89	3.17	4.33
	10.9425	1.94	1.84	2.14	2.6	2.47	2.25	5.01	5.56	3.42	2.81	2.99	4.05
	10.95	1.97	1.78	1.75	2.44	2.3	2.24	4.93	5.64	3.55	2.55	2.9	4.03
	10.9575	2.03	1.83	1.83	2.51	2.45	2.31	5.09	5.64	3.31	3.34	3.24	3.93
	10.965	2.33	1.76	1.72	2.76	2.12	2.4	5.23	5.45	3.39	2.81	2.95	4.1
	10.9725	1.98	1.75	1.82	2.56	2.16	2.16	5.11	5.42	3.42	3.09	3.02	4.17
	10.98	1.89	1.85	1.7	2.68	2.33	2.27	5.01	5.39	3.37	3.02	3.09	4.27
	10.9875	2	1.77	1.75	2.3	2.32	2.17	5.05	5.42	3.19	2.9	3.08	4.28
	10.995	2	2.07	1.84	2.42	2.39	2.27	4.86	4.86	3.63	2.92	2.94	4.02
	11.0025	2.01	1.71	1.94	2.45	2.68	2.24	4.8	5.48	3.4	3.13	3.11	4.21
	11.01	1.92	1.95	1.93	2.07	2.39	2.12	4.69	5.39	3.66	2.94	3.35	4.14
	11.0175	1.9	1.74	2.05	2.33	2.42	2.1	5.15	5.43	3.68	3.1	3.17	4.04
	11.025	1.9	1.74	2.13	2.45	2.45	2.51	4.76	5.6	3.55	3.2	3.05	4.13
	11.0325	2.04	2.04	1.73	2.34	2.35	2.23	4.99	5.51	3.57	2.98	3.15	4.34
	11.04	2.08	1.78	1.88	2.27	2.66	2.3	4.93	5.18	3.31	3.12	3.23	4.31
	11.0475	2.14	1.91	1.75	2.21	2.23	2.19	4.96	5.29	3.77	2.98	3.03	4.15
	11.055	1.91	1.99	1.5	2.29	2.36	2.39	4.86	5.65	3.8	2.9	2.96	4.26
	11.0625	2.07	2.01	1.72	2.05	2.28	2.17	4.92	5.77	3.64	2.89	3.16	4.17
	11.07	1.97	1.91	1.92	2.22	2.36	2.19	4.77	5.61	3.56	3.03	2.94	4.01
	11.0775	1.92	2.04	2.14	2.18	2.37	2.15	4.85	5.73	3.4	3.06	2.96	4.03
	11.085	2.04	2.09	1.97	2.14	2.2	2.25	4.73	5.52	3.71	3.04	3	4
	11.0925	1.83	1.87	1.91	2.55	2.28	2.33	4.97	5.77	3.55	2.85	2.9	4.05
	11.1	2.12	1.91	1.92	2.23	2.27	1.99	4.93	5.71	3.44	2.84	2.99	4.05
	11.1075	1.97	1.91	1.94	2.58	2.39	2.13	5.07	5.53	3.28	2.72	3.09	4.01
	11.115	1.84	2.06	2.07	2.6	2.53	1.99	5.03	5.46	3.61	2.93	3.27	4.42
	11.1225	1.83	2.04	2.26	2.81	2.35	2.37	4.92	5.46	3.64	3.04	3.1	4.15
	11.13	1.68	1.92	2.12	2.51	2.38	2.23	4.94	5.57	3.46	3.43	3.03	4.06
	11.1375	1.9	1.98	2.05	2.64	2.2	2.29	4.9	5.74	3.61	3.07	2.99	4.3
	11.145	1.67	2.02	2.38	2.98	2.34	2.31	4.98	5.53	3.78	3.12	2.99	4.23
	11.1525	2.01	2.23	1.95	2.36	2.37	2.2	4.93	5.66	3.22	3	3.21	4.11
	11.16	2.04	1.99	1.68	2.68	2.61	2.12	4.79	5.54	3.59	3.16	3.17	4.02
	11.1675	2.19	2.1	2.42	2.73	2.6	2.32	4.92	5.43	3.39	3.16	3.11	4.03
	11.175	1.96	2.05	2.61	2.83	2.5	2.3	4.8	5.69	3.31	3.23	3.38	4.24
	11.1825	1.93	2.19	2.68	2.57	2.35	2.29	4.89	5.38	3.5	3.32	2.94	4.06
	11.19	2.36	2.07	2.44	2.83	2.53	2.51	4.65	5.74	3.43	3.16	3.14	3.96
	11.1975	2.03	2.09	2.31	2.8	2.46	2.28	4.77	5.84	3.51	2.94	3.08	4.03
	11.205	1.92	2.12	2.12	2.72	2.3	2.47	4.87	5.89	3.47	2.86	3.22	4.13
	11.2125	2.15	2.15	2.13	2.69	2.45	2.53	4.75	5.55	3.45	2.99	3.28	4.06
	11.22	2.04	2.12	2.06	2.42	2.28	2.55	4.66	5.3	3.81	3.35	3.17	4.04
	11.2275	2.07	2.04	1.91	2.44	2.32	2.49	4.85	5.33	3.52	3.36	3.03	4.38
	11.235	1.94	2.22	1.87	2.5	2.44	2.45	4.76	5.45	3.72	3.38	3.01	3.96
	11.2425	1.91	2.37	2.15	2.37	2.32	2.25	4.81	5.47	3.5	3.47	3.16	4.12
	11.25	2.02	2.53	1.75	2.12	2.28	2.34	4.92	5.41	3.66	3.19	3.08	4.14
	11.2575	1.92	2.51	2.05	2.39	2.36	2.25	4.8	5.58	3.36	3.5	3.15	4.14
	11.265	2.07	2.46	1.82	2.3	2.32	2.21	4.75	5.37	3.87	3.12	3.18	4.13
	11.2725	1.8	2.93	1.9	2.51	2.45	2.56	4.72	5.48	3.41	3.28	3.16	4.19
	11.28	1.84	2.61	2.13	2.5	2.44	2.27	4.75	5.38	3.6	2.96	3.31	4.17
	11.2875	1.88	2.43	2.2	2.4	2.49	2.43	4.88	5.62	3.48	3.25	3.38	4.19
	11.295	1.96	2.31	1.83	2.54	2.37	2.41	4.82	6.1	3.54	3.06	3.31	4.05
	11.3025	2.1	2.55	1.72	2.6	2.5	2.55	4.45	5.91	3.46	3.38	3.11	4.2
	11.31	1.9	2.6	1.65	2.54	2.49	2.44	4.67	5.46	3.36	3.1	3.1	4.15
	11.3175	2.12	2.55	1.97	2.66	2.36	2.33	4.89	5.3	3.85	3.07	3.31	4.04
	11.325	1.8	2.1	1.91	2.62	2.62	2.36	4.75	5.3	3.56	3.08	3.05	4.12
	11.3325	1.96	2.3	2.41	2.73	2.38	2.31	4.75	5.48	3.57	3.16	3.13	4.08
	11.34	2.02	2.21	2.36	2.64	2.77	2.3	4.67	5.73	3.64	3.09	3.15	4.11
	11.3475	2.03	2.42	2.43	2.97	2.5	2.34	4.77	5.48	3.46	3.15	3.19	4.15
	11.355	1.97	2.32	2.53	3.24	2.19	2.43	4.95	5.1	3.58	3.06	3.32	4.11
	11.3625	1.83	2.28	1.95	2.98	2.36	2.4	4.85	5.3	3.59	3.1	3.18	4.14
	11.37	1.81	2.31	2.15	2.66	2.16	2.27	4.95	5.16	3.59	3.09	3.22	4.25
	11.3775	1.91	2.74	2.11	2.49	2.26	2.28	4.47	5.09	3.32	3.1	3.01	4.02
	11.385	1.87	2.44	2.3	2.56	2.69	2.38	4.9	4.91	3.35	2.86	3.16	4.08
	11.3925	2.23	2.86	2.56	2.61	2.42	2.36	4.78	5.34	3.35	2.65	3.08	4.32
	11.4	1.96	2.38	2.49	2.37	2.35	2.32	4.83	5.55	3.18	3.14	2.99	4.13
	11.4075	1.94	2.63	2.39	2.87	2.37	2.13	4.71	5.39	3.31	2.99	3.21	4.39
	11.415	2.04	2.56	2.53	3.09	2.5	2.36	4.73	5.54	3.47	2.93	3.44	4.11
	11.4225	2.13	2.6	2.41	3.26	2.29	2.34	4.76	5.41	3.82	3	3.09	4.29
	11.43	1.94	2.74	2.21	2.77	2.4	2.48	4.7	5.6	3.36	3.01	3.22	4.19
	11.4375	2.04	2.4	2.23	2.6	2.36	2.11	4.91	5.49	3.84	2.89	3.26	4.19
	11.445	1.96	2.21	2.19	2.79	2.43	2.24	4.78	5.41	3.44	2.85	3.48	3.93
	11.4525	1.9	2.13	2.27	2.56	2.55	2.34	4.85	5.51	3.5	3.22	3.25	4.03
	11.46	1.85	2.01	2.11	2.59	2.63	2.42	4.71	5.52	3.49	2.92	3.34	4.01
	11.4675	1.94	2.24	1.86	2.75	2.34	2.3	4.65	5.44	3.09	2.72	3.35	4.06
	11.475	1.94	2.52	2.07	2.96	2.26	2.63	4.88	5.61	3.38	3.05	3.19	4.22
	11.4825	2.09	2.39	1.93	2.79	2.38	2.32	4.96	5.31	3.38	2.73	3.36	4.03
	11.49	2.02	2.31	1.6	3.19	2.41	2.33	4.73	5.54	3.26	3.06	2.9	4.15
	11.4975	1.75	2.52	1.88	2.69	2.51	2.33	4.98	5.06	3.53	3.12	3.26	4.06
	11.505	1.92	2.28	2.03	2.82	2.32	2.37	4.84	5	3.24	2.97	3.1	4.17
	11.5125	2	2.05	2.06	2.38	2.29	2.17	4.9	5.23	3.58	3.58	3.29	4.14
	11.52	1.88	2.06	2.25	2.58	2.31	2.27	4.57	5.11	3.42	2.91	3.25	4.23
	11.5275	1.99	1.82	2	2.38	2.42	2.56	4.78	5.55	3.48	3.03	3.2	4.35
	11.535	2	2.21	2.04	2.33	2.35	2.28	4.48	5.52	3.37	2.94	3.16	4.22
	11.5425	1.86	2.13	1.81	2.62	2.53	2.29	4.84	5.64	3.4	3.11	3.35	4.28
	11.55	1.86	2.03	1.95	2.32	2.31	2.18	5.04	5.45	3.25	2.84	3.23	4.05
	11.5575	1.8	1.85	1.91	2.65	2.33	2.42	5.05	5.22	3.76	3.15	3.2	4.14
	11.565	1.91	2.11	2.3	2.59	2.58	2.68	4.94	5.3	3.38	3.08	3.27	4.38
	11.5725	1.75	2.07	2.48	2.85	2.59	2.68	4.95	5.65	3.86	3.34	3.28	4.17
	11.58	1.95	2.05	2.09	2.92	2.74	2.66	4.98	5.55	3.43	2.83	3.23	4.14
	11.5875	1.68	1.99	2.24	2.95	2.87	2.49	4.51	5.4	3.54	3.15	2.93	4.11
	11.595	1.95	1.93	2.16	2.45	2.72	2.58	4.94	5.42	3.42	3.35	3.28	4.18
	11.6025	2.33	1.87	2.22	2.63	2.86	2.58	4.94	5.8	3.54	3.31	3.08	3.98
	11.61	2.22	1.97	2.49	2.68	2.79	2.64	5.06	5.29	3.37	2.93	3.03	4.04
	11.6175	2.33	2.02	2.07	2.2	2.89	2.86	5	5.01	3.37	3.05	3.24	4.26
	11.625	2.33	1.85	1.83	2.55	2.84	3.01	5.02	5.1	3.57	3.34	3.01	4
	11.6325	1.88	2.26	1.81	2.71	2.62	2.81	5.29	5.55	3.61	3.01	3.04	4.23
	11.64	1.65	2.17	1.75	2.65	2.66	2.62	4.87	5.8	3.7	3.27	3.33	3.97
	11.6475	1.83	1.97	2.14	2.34	2.87	2.8	4.74	5.47	3.51	3.17	3.19	4.18
	11.655	1.81	2.09	2.16	2.6	2.3	2.64	4.92	5.18	3.42	3.16	3.19	4.26
	11.6625	1.79	2.13	2	2.87	2.69	2.69	4.83	5.64	4.1	2.87	3.1	4.17
	11.67	2.19	2.11	1.82	2.73	2.77	2.62	4.75	5.64	3.59	3.24	3.27	4.05
	11.6775	1.95	2.05	2.42	2.97	2.89	3.15	5.04	5.26	3.73	3.29	3.21	4.02
	11.685	1.93	2.2	2.08	2.38	2.87	2.57	4.68	5.19	4.07	3.26	3.03	4.36
	11.6925	2.13	2	2.23	2.4	2.81	3.06	4.84	5.16	3.66	2.97	3.09	4.06
	11.7	2.09	2.11	1.67	2.42	2.57	3.02	4.74	5.4	3.64	3.28	3.17	4.21
	11.7075	1.84	2.08	2.12	2.77	2.76	2.63	5.01	5.49	3.6	2.78	3.28	3.99
	11.715	2.15	1.86	2.01	2.66	2.64	2.66	5.07	5.59	3.53	3.1	3.07	4.12
	11.7225	2.1	2.08	2.09	2.51	2.84	2.59	4.86	5.45	3.52	2.87	3.03	4.07
	11.73	2.15	2.1	2.14	2.57	2.6	2.45	4.88	5.26	3.76	3.09	3.21	4.35
	11.7375	1.99	2.15	2.04	2.31	2.66	2.12	4.8	5.53	3.43	2.77	3.16	4.25
	11.745	2.16	2	2.33	1.99	2.75	2.52	4.59	5.41	3.14	2.99	3.12	4.06
	11.7525	2.13	2.01	1.97	2.15	2.55	2.36	4.9	5.41	3.8	2.71	3.29	4.22
	11.76	1.96	1.91	1.99	2.4	2.56	2.41	4.82	5.43	3.53	2.73	3.01	4.4
	11.7675	1.96	2.22	2.17	2.48	2.28	2.37	4.64	5.34	3.66	2.88	3.21	4.17
	11.775	2.15	2.04	1.9	2.38	2.43	2.27	4.84	5.85	3.48	2.91	3.21	4.47
	11.7825	2.29	1.96	1.92	2.39	2.36	2.28	4.89	5.34	3.61	3.06	3.31	4.08
	11.79	2.21	1.92	2.3	2.33	2.33	2.5	5.06	5.44	3.6	3.25	3.13	4.42
	11.7975	2.14	1.98	2	2.52	2.1	2.37	5.4	5.09	3.37	3.25	3.16	4.26
	11.805	2.08	1.85	2.3	2.59	2.17	2.9	5.3	5.32	3.33	2.89	3.04	4.05
	11.8125	2.09	1.94	2.46	2.49	2.37	2.72	5.21	5.44	3.24	3	2.97	4.19
	11.82	2.04	2.13	2.33	2.37	2.55	2.5	5.27	5.31	3.45	3.44	3.25	4.3
	11.8275	2.06	1.86	2.18	2.58	2.62	2.47	5.08	5.09	3.57	3.32	3.17	4.33
	11.835	1.97	2	2.23	2.41	2.34	2.34	5.02	5.19	3.76	2.95	3.17	4.39
	11.8425	2.01	1.81	2.59	2.52	2.36	2.18	5.1	5.27	3.93	3.11	3.21	4.32
	11.85	1.75	1.98	1.94	2.58	2.39	2.61	5.32	5.42	3.78	3.16	3.19	4.31
	11.8575	2.01	1.87	2.22	2.54	2.54	2.17	5.53	5.38	3.74	3.21	2.89	4.34
	11.865	1.92	2.12	2.42	2.44	2.65	2.2	5.17	5.34	3.62	3.02	3.23	4.4
	11.8725	1.76	1.87	2.24	2.45	2.44	2.67	5.12	5.04	3.34	2.92	3.07	4.17
	11.88	1.89	1.73	2.1	2.43	2.56	2.28	5.39	5.4	3.54	2.94	3.32	4.12
	11.8875	1.95	1.92	2.3	2.36	2.49	2.54	5.06	5.1	3.79	2.86	3.18	4.29
	11.895	1.86	1.9	2.36	2.49	2.39	2.38	5.26	5.23	2.95	2.85	3.22	4.18
	11.9025	2.08	1.86	2.52	2.57	2.33	2.31	5.34	5.33	3.16	3.33	3.24	4.05
	11.91	2.23	2.01	2.06	2.69	2.4	2.47	4.86	5.39	3.39	3.13	3.07	4.31
	11.9175	1.92	1.82	2.18	2.51	2.46	2.39	5.37	5.21	3.35	3.26	3.1	4.43
	11.925	1.8	1.9	2.26	2.73	2.69	2.36	5.13	5.28	3.76	3.05	3.11	4.46
	11.9325	2.06	1.89	2.1	2.36	2.63	2.3	4.86	5.38	3.38	3.34	3.45	4.34
	11.94	1.98	2.06	2.03	2.38	2.42	2.35	4.94	5.33	3.56	2.9	3.45	4.01
	11.9475	2.03	2.37	2.12	2.38	2.3	2.41	4.98	5.33	3.42	3.28	3.15	4.11
	11.955	2.13	2.25	1.66	2.63	2.56	2.27	4.89	5.53	3.37	3.11	3.39	4.41
	11.9625	2.09	2.17	1.94	2.26	2.58	2.3	5.02	5.4	3.45	3.23	3.02	4.27
	11.97	1.96	2.12	1.78	2.3	2.58	2.31	5.28	5.57	3.44	3.04	3.16	4.28
	11.9775	2.07	2.14	1.94	2.12	2.4	2.2	5.07	5.22	3.54	2.87	3.24	4.29
	11.985	2.24	1.94	1.86	2.43	2.5	2.37	5.24	5.25	3.5	2.84	3.33	4.24
	11.9925	2.17	1.98	2.24	2.59	2.47	2.2	5.03	5.36	3.32	3.12	3.15	4.01
	12	2.27	1.96	2.1	2.42	2.42	2.66	4.93	5.16	3.36	2.84	3.29	3.87
	12.0075	1.95	2.12	2.15	2.35	2.42	2.67	5.01	5.39	3.34	3.11	3.12	4.03
	12.015	1.92	2.01	2.08	2.27	2.66	2.24	4.93	5.51	3.22	3.06	3.32	4.17
	12.0225	1.95	2.23	2.44	2.25	2.4	2.64	5.3	5.34	2.95	2.89	3.27	4.18
	12.03	2.13	2.06	1.96	2.49	2.61	2.45	5.23	5.15	3.05	3.09	3.08	4.08
	12.0375	2.02	2.06	2.09	2.36	2.27	2.42	5.08	5.09	3.5	2.98	3.04	3.95
	12.045	1.98	2.16	2.14	2.29	2.31	2.2	5.03	5.39	3.31	2.85	3.17	3.98
	12.0525	2.21	2.17	1.99	2.27	2.57	2.44	5.02	5.26	3.44	2.93	3.08	4.01
	12.06	1.95	2.04	2.1	2.25	2.49	2.48	5.02	5.36	3.53	2.92	3.39	4.27
	12.0675	1.93	1.9	2.17	2.3	2.3	2.47	4.7	5.07	3.25	2.78	3.24	4.25
	12.075	1.88	2.19	2.16	2.34	2.51	2.5	5.13	5.1	3.46	3.1	3.24	4.03
	12.0825	2.11	2.14	2.28	2.32	2.48	2.27	4.78	5.37	3.47	2.94	3.2	4.03
	12.09	2.3	2.12	2.14	2.22	2.2	2.32	4.91	5.29	3.6	2.96	3.45	4.16
	12.0975	2.06	2.25	2.12	2.22	2.39	2.1	5.07	5.38	3.23	2.88	3.08	4.46
	12.105	1.99	2.47	2.22	2.22	2.35	2.24	5.09	5.28	3.36	2.98	3.02	4.08
	12.1125	2	2.09	2.04	2.14	2.29	2.27	4.93	5.62	4.07	3.08	3.22	3.9
	12.12	2.05	1.96	1.66	2.47	2.46	2.09	5.23	5.18	3.15	3.06	3.2	4.05
	12.1275	1.96	1.83	1.94	2.55	2.42	2.05	4.81	5.67	3.06	2.82	3.34	4.52
	12.135	2.19	2.26	2.25	2.21	2.43	2.32	4.7	5.37	3.5	2.91	3.26	4.12
	12.1425	1.87	2.01	1.72	2.41	2.43	2.12	5.17	5.34	3.32	2.62	3.24	4.37
	12.15	2.25	2.31	1.71	2.52	2.45	2.31	5.1	5.23	3	2.59	3.13	4.09
	12.1575	2.3	2.09	1.84	2.82	2.34	2.34	5.03	5.09	3.08	2.66	3.58	4.19
	12.165	2.08	2.2	1.97	2.41	2.5	2.46	5.03	5.15	3.19	2.97	3.06	4.24
	12.1725	2	2.46	2.02	2.23	2.44	2.37	4.94	5.04	3.27	2.59	3.03	4.04
	12.18	2.01	2.29	2.32	2.55	2.45	2.31	4.93	5.16	3.01	2.64	3.27	4.14
	12.1875	2.09	2.32	2.36	2.4	2.41	2.22	5.02	5.09	3.1	2.96	3.12	4.22
	12.195	2.04	2.43	1.98	2.18	2.47	2.21	5.01	5.03	3.81	2.85	3.12	4.26
	12.2025	2.29	2.31	1.89	2.26	2.44	2.33	5.09	5.28	3.16	2.96	2.97	4.02
	12.21	2.01	2.29	2.07	2.17	2.53	2.15	5.03	5.17	3.52	2.9	3.16	4.2
	12.2175	2.14	2.15	1.94	2.86	2.49	2.44	5.34	5.23	3.11	2.83	2.96	4.46
	12.225	1.96	2.11	1.82	2.22	2.51	2.51	4.88	4.96	2.98	2.92	3.19	4.29
	12.2325	1.83	2.21	1.98	2.41	2.4	2.28	5.2	5.32	3.02	2.81	3.19	4.27
	12.24	2.07	2.12	1.93	2.19	2.71	2.53	5.15	5.05	3.28	2.9	3.08	4.4
	12.2475	2.25	2.26	2.08	2.52	2.42	2.29	4.69	4.88	3.26	3.05	3.12	4.08
	12.255	2.02	1.95	2.04	2.05	2.5	2.44	5.01	4.96	3.79	2.79	3.17	3.96
	12.2625	2.18	2.43	2.2	1.94	2.41	2.44	5.08	5.15	3.2	2.78	3.17	4.07
	12.27	2.03	2.01	1.9	2.29	2.59	2.55	4.71	5.17	3.29	2.98	3.04	4.23
	12.2775	1.94	2.11	2.08	2.52	2.65	2.41	5.37	4.78	3.04	3.63	3.19	3.96
	12.285	1.93	1.9	1.55	2.45	2.84	2.29	5.2	4.91	3.71	3.95	3.13	4.2
	12.2925	2.1	2.13	2.04	2.12	2.72	2.33	5.18	5.19	3.16	3.77	3.11	4
	12.3	1.96	2.17	1.77	2.13	2.54	2.38	5.15	5.24	3.53	3.23	2.96	3.9
	12.3075	2.08	2.05	1.9	2.16	2.57	2.37	5.1	5.44	2.99	3.55	3.3	3.96
	12.315	2.1	2.18	1.8	2.17	2.42	2.35	4.79	5.19	3.23	3.54	3.12	3.94
	12.3225	1.97	1.94	2.11	2.33	2.55	2.4	4.91	5.01	3.27	3.4	3.02	3.91
	12.33	2.04	2.08	1.86	2.02	2.51	2.2	4.85	5.13	3.25	3.11	3.17	3.74
	12.3375	2.08	2.04	1.85	2.3	2.46	2.03	4.96	5.14	3.18	3.78	3.26	3.86
	12.345	1.73	2.13	1.93	2.18	2.49	2.35	4.78	5.05	3.19	3.22	3.09	3.83
	12.3525	2.07	2.11	2.21	2.42	2.45	2.32	4.98	5.21	3.23	3.46	3.2	3.95
	12.36	2.27	1.92	1.94	2.19	2.42	2.54	5.18	5.31	3.19	3.72	3.2	3.95
	12.3675	2.01	1.96	1.84	2.23	2.48	2.13	4.99	5.24	3.31	3.5	3.07	3.88
	12.375	2.35	1.99	2.16	2.39	2.41	2.29	5.12	5.3	3.35	3.48	3.1	3.89
	12.3825	2.23	2.18	1.68	2.69	2.42	2.37	4.9	5.33	3.53	3.49	3.05	3.82
	12.39	1.94	2.03	2.07	2.47	2.35	2.37	4.8	5.35	3.19	3.21	3.13	3.92
	12.3975	2.02	1.92	2.38	2.27	2.37	2.25	5.09	5.27	3.39	2.77	3.06	3.96
	12.405	2.04	1.95	2	2.39	2.49	2.32	5.09	5.31	3.68	2.94	3.07	3.87
	12.4125	2.16	2.04	1.85	2.51	2.48	2.28	4.95	5.46	3.27	3.03	3	3.93
	12.42	2.04	2.07	2.26	2.26	2.37	2.4	5.08	5.52	3.53	3	3.27	4.08
	12.4275	2.09	1.95	1.84	2.08	2.41	2.43	5.2	5.49	3.47	2.8	3.2	3.98
	12.435	1.96	1.9	2.12	2.15	2.47	2.36	4.85	5.08	3.71	2.82	3.27	3.94
	12.4425	2.05	1.92	2.03	2.2	2.35	2.39	4.94	5.56	3.3	3.14	3.34	3.93
	12.45	2.21	2.09	2.34	2.19	2.46	2.49	4.9	5.31	3.53	3.07	3.08	4.02
	12.4575	1.84	2.14	2.11	2.62	2.31	2.37	4.99	5.49	3.55	2.98	3.14	3.98
	12.465	2.08	2	1.85	2.46	2.37	2.41	4.83	5.18	3.68	2.96	3.23	4.1
	12.4725	1.97	2.07	2.05	2.17	2.58	2.59	5.04	5.21	3.69	2.95	3.19	4.13
	12.48	2.23	2.04	1.95	2.63	2.54	2.33	5.59	5.4	3.44	2.78	3.03	4.26
	12.4875	2.08	1.91	2.22	2.62	2.34	2.45	5.01	5.24	3.4	2.67	3.25	4.27
	12.495	1.82	1.85	1.94	2.56	2.2	2.41	5.47	5.28	3.39	3.08	3.07	4.17
	12.5025	2.02	1.97	2.18	2.35	2.18	2.26	5.3	5.43	3.69	3.31	3.21	4.28
	12.51	2.04	2.01	2.04	2.37	2.43	2.36	5.44	5.52	3.81	2.91	3.22	4.3
	12.5175	1.97	1.94	2.49	2.68	2.47	2.31	5.26	5.46	3.58	3.19	3.23	4.25
	12.525	2.04	2.07	1.97	2.31	2.35	2.21	5.53	5.26	3.04	2.89	3.17	4.54
	12.5325	1.97	1.93	1.74	2	2.52	2.37	4.84	5.25	3.39	2.89	3.27	4.42
	12.54	1.95	2.1	2.25	2.23	2.51	2.24	5.24	5.51	3.62	3.26	3.15	4.51
	12.5475	2.06	2.15	2.01	2.19	2.72	2.32	5.14	5.43	3.25	3.3	3.36	4.79
	12.555	2.07	1.8	2.06	2.26	2.68	2.38	5.19	5.55	3.27	3.32	3.25	4.42
	12.5625	2.11	1.95	2.2	2.17	2.53	2.29	5.06	5.36	3.23	3.02	3.16	4.47
	12.57	1.9	1.87	2.15	2.06	2.55	2.11	5.01	5.67	3.43	2.94	3.29	4.2
	12.5775	1.91	1.74	2.67	2.27	2.51	2.32	5.37	5.46	3.43	3.07	3.2	4.53
	12.585	1.84	1.67	2.07	2.22	2.53	2.24	5	5.51	3.39	2.97	3.17	4.39
	12.5925	1.87	1.87	2.08	2.09	2.42	2.43	4.87	5.45	3.57	2.88	3.19	4.32
	12.6	1.92	1.68	2.23	2.25	2.53	2.26	5.14	5.18	3.53	2.99	3.19	4.41
	12.6075	2.03	1.85	2.02	2.39	2.47	2.29	5.04	5.19	3.43	3.12	3.16	4.37
	12.615	1.81	1.76	2.31	2.33	2.43	2.18	4.93	5.19	3.78	2.65	3.19	4.56
	12.6225	1.98	1.9	2.26	2.48	2.44	2.5	4.92	5.21	3.76	3.04	3.13	4.26
	12.63	2.22	1.96	2.28	2.37	2.44	2.54	5.05	5.17	3.63	2.88	3.24	4.22
	12.6375	1.95	1.73	2.24	2.42	2.44	2.83	5.09	5.3	3.66	2.93	3.18	4.37
	12.645	1.92	1.66	2.24	2.72	2.45	2.6	5.57	5.23	3.3	3.13	3.22	4.43
	12.6525	1.94	1.9	2.11	1.89	2.56	2.4	4.99	5.3	3.8	2.99	3.23	4.13
	12.66	1.98	1.92	2.27	2.28	2.49	2.17	5.2	4.99	3.89	3.13	3.07	4.06
	12.6675	1.94	1.83	1.76	2.27	2.43	2.65	4.91	4.96	3.87	2.82	3	4.34
	12.675	1.92	1.83	1.84	2.36	2.3	2.5	5.09	5.34	3.79	3.21	3.24	4.12
	12.6825	2.02	1.96	1.94	2.61	2.46	2.69	4.92	5.54	3.63	3.11	3.07	4.16
	12.69	1.98	2.01	2.22	2.67	2.48	2.52	5.1	5.34	3.89	3.28	3.4	4.34
	12.6975	2.09	1.83	2.41	2.24	2.54	2.37	4.91	5.17	3.57	2.76	3.3	4.23
	12.705	2.18	1.93	2.15	2.2	2.36	2.26	5.15	5.23	3.48	3.03	3.23	4.34
	12.7125	1.97	1.82	2.03	2.13	2.49	2.37	4.99	5.12	3.55	3.19	3.62	4.32
	12.72	2.14	2.04	2.37	2.38	2.59	2.53	5.2	4.94	3.66	3.42	3.47	4.36
	12.7275	2.19	1.93	2.44	2.24	2.59	2.38	4.89	5.26	3.35	3.13	3.41	4.28
	12.735	1.99	1.89	2.01	2.12	2.48	2.27	4.61	5.6	3.38	3.14	3.43	4.3
	12.7425	1.94	1.97	1.69	2.33	2.68	2.65	4.94	5.39	3.43	3.19	3.41	4.1
	12.75	1.9	1.86	1.79	2.42	2.59	2.32	5.22	5.61	3.68	2.98	3.28	4.33
	12.7575	1.98	2.09	1.72	2.06	2.61	2.29	4.86	5.34	3.45	3.1	3.58	4.36
	12.765	2.28	1.98	1.77	2.46	2.36	2.32	4.83	5.23	3.51	3.31	3.52	4.53
	12.7725	1.91	2	1.78	2.63	2.59	2.36	5.32	5.22	3.4	3.21	3.69	4.24
	12.78	1.97	2.03	1.6	2.38	2.57	2.39	5.15	4.92	3.46	3.34	3.49	4.52
	12.7875	2.13	2.05	1.71	2.66	2.49	2.51	5.62	5.4	3.5	2.89	3.62	4.36
	12.795	2.16	1.95	1.9	2.89	2.59	2.75	5.26	5.33	3.9	3.07	3.51	4.31
	12.8025	1.99	2.03	1.97	2.91	2.44	2.3	5.35	5.39	3.47	3.04	3.95	4.21
	12.81	1.94	1.73	1.85	2.57	2.34	2.46	5.11	5.33	3.46	2.85	3.52	4.09
	12.8175	1.97	1.78	2.19	2.55	2.67	2.24	5.16	5.58	3.36	3.12	3.6	4.48
	12.825	1.94	1.85	2	2.79	2.19	2.21	5.28	5.35	3.69	2.77	3.29	4.68
	12.8325	1.87	1.95	2.23	2.53	2.53	2.26	5.4	5.07	3.87	3.36	3.29	4.39
	12.84	1.96	1.91	2.05	2.68	2.4	2.57	5.13	5.5	3.76	2.82	3.46	4.53
	12.8475	2.24	2.15	1.78	2.26	2.38	2.42	5.27	5.2	3.57	2.85	3.2	4.08
	12.855	1.74	2.12	1.93	2.51	2.47	2.4	5.08	5.47	3.64	2.96	3.23	4.38
	12.8625	1.9	1.87	2.01	2.88	2.5	2.37	5.3	5.25	3.5	3.03	3.2	4.15
	12.87	2.05	2.16	2.03	2.33	2.52	2.47	5.56	5.08	3.29	3.14	3.19	4.19
	12.8775	1.85	2.09	1.91	2.68	2.57	2.29	5.69	5.49	3.34	3.54	3.33	4.28
	12.885	2.01	2.06	1.93	2.48	2.48	2.27	5.52	5.49	3.55	3.57	3.29	4.18
	12.8925	1.83	1.91	1.85	2.42	2.49	2.42	5.42	5.68	3.47	3.55	3.12	4.18
	12.9	2.24	2.25	1.91	2.26	2.51	2.22	5.48	5.28	3.43	3.49	3.18	4.41
	12.9075	1.98	2.08	1.99	2.25	2.31	2.36	5.23	5.31	3.71	3.51	3.31	4.48
	12.915	2.18	2.09	1.91	2.46	2.64	2.42	5.38	5.34	3.47	3.5	3.12	4.44
	12.9225	1.86	1.88	1.9	2.57	2.63	2.54	5.11	5.39	3.51	3.61	3.16	4.45
	12.93	1.78	2.12	1.75	2.38	2.3	2.46	5.41	5.43	3.26	3.36	3.14	4.43
	12.9375	2.21	2.05	1.67	2.49	2.3	2.57	5.1	5.25	3.54	3.74	3.15	4.36
	12.945	2	1.99	2.09	2.55	2.38	2.42	5.25	5.43	3.55	3.57	3.27	4.36
	12.9525	1.89	1.76	1.89	2.35	2.7	2.45	5.44	5.44	3.54	3.41	2.98	4.35
	12.96	1.67	1.99	1.81	2.45	2.39	2.33	5.14	5.38	3.7	3.42	3.21	4.56
	12.9675	1.88	1.96	2.28	2.28	2.71	2.63	5.27	5.03	3.39	3.86	3.13	4.33
	12.975	1.8	1.87	2.23	2.57	2.42	2.52	5.08	5.38	3.61	3.52	3	4.13
	12.9825	2.02	1.88	2.16	2.33	2.65	2.32	5.36	5.26	3.48	3.5	3.17	4.42
	12.99	1.86	2.02	2.31	2.17	2.35	2.49	5.3	5.05	3.53	4.12	3.05	4.41
	12.9975	1.93	2.06	2.55	2.43	2.32	2.44	5.67	5.12	3.38	4.16	3.34	4.46
	13.005	1.82	1.84	2.39	2.55	2.65	2.52	5.23	5.23	3.4	3.48	3.17	4.47
	13.0125	1.9	1.59	2.27	2.31	2.4	2.43	5.47	5.38	3.52	3.56	3.11	4.22
	13.02	1.85	1.87	1.86	2.56	2.51	2.76	5.34	5.4	3.4	3.51	3.12	4.34
	13.0275	1.89	1.95	1.79	2.41	2.56	2.32	5.63	5.02	3.56	3.37	2.87	4.17
	13.035	1.79	1.98	2.11	2.42	2.57	2.3	5.3	5.35	3.48	3.36	3.21	4.24
	13.0425	1.71	1.9	2.28	2.3	2.57	2.29	5.63	5.03	3.42	3.41	3.21	4.09
	13.05	1.85	2.07	2.22	2.2	2.52	2.47	5.14	5.13	3.45	3.31	3.13	4.28
	13.0575	1.7	2.04	1.96	2.1	2.56	2.3	5.26	5	3.32	3.26	3.13	4.21
	13.065	1.81	2.05	1.87	2.15	2.75	2.39	5.19	5.16	3.87	3.5	3.15	4.23
	13.0725	1.89	1.99	1.95	2.4	2.8	2.3	4.96	5.13	3.47	3.5	3.15	4.41
	13.08	1.92	1.93	1.95	2.31	2.9	2.42	5.32	5.16	3.9	3.37	3.11	4.43
	13.0875	1.79	1.88	2.03	2.46	2.71	2.12	5.23	4.9	3.53	3.31	3.25	4.5
	13.095	1.94	2.12	2.2	2.08	2.29	2.37	4.9	4.95	3.55	3.42	3.2	4.37
	13.1025	1.84	2.02	2.31	2.19	2.61	2.58	4.96	5.01	3.52	3.58	3.19	4.35
	13.11	2.27	2.08	2.1	2.25	2.77	2.36	5.21	5.02	3.56	3.35	3.32	4.34
	13.1175	2.06	2.07	1.9	2.58	2.61	2.18	5.28	5.26	3.7	3.49	3.19	4.45
	13.125	1.77	2.13	1.79	2.41	2.59	2.36	5.2	5.09	3.8	3.18	3.24	4.4
	13.1325	1.81	2.26	1.96	2.17	2.6	2.48	5.15	5.33	3.26	3.41	3.23	4.02
	13.14	1.96	2.23	2.25	2.27	2.53	2.44	5.05	5.05	3.59	3.25	2.95	3.93
	13.1475	1.79	2.51	1.91	2.08	2.64	2.3	5.24	5.35	3.41	3.53	3.16	4.11
	13.155	2.11	2.3	1.83	2.19	2.64	2.38	5.06	5.25	3.5	3.42	3.14	4.11
	13.1625	2.08	2.23	1.87	1.95	2.57	2.37	4.94	5.35	3.46	3.59	3.14	4.3
	13.17	2.06	2.1	1.95	2.12	2.72	2.61	5.14	5.44	3.6	3.51	3.26	4.05
	13.1775	1.84	2.18	2.29	2.24	2.83	2.43	4.94	5.21	3.56	3.63	3.26	4.16
	13.185	2.12	2.28	1.61	2.18	2.74	2.48	5.21	5.21	3.57	3.32	3.3	4.3
	13.1925	1.83	2.13	1.89	2.08	2.47	2.45	5.12	5.2	3.34	3.23	3.3	4.31
	13.2	2.04	2	1.86	2.11	2.55	2.62	5.42	5.23	3.49	3.32	3.2	4.39
	13.2075	2.19	1.88	1.84	2.27	2.58	2.55	5.04	5.12	3.19	3.13	3.18	4.43
	13.215	2.07	1.92	2.02	2.08	2.67	2.29	5.06	5.22	3.69	3.06	3.12	4.23
	13.2225	2.23	1.99	1.82	2.18	2.75	2.55	4.96	5.01	3.42	3.23	3.32	4.1
	13.23	2.1	2.25	1.83	2.04	2.7	2.55	4.96	4.88	3.44	3.06	3.03	4.52
	13.2375	1.96	2.12	2.09	2	2.67	2.57	4.99	5.19	3.4	3.09	2.93	4.28
	13.245	2.08	2.32	1.94	2.33	2.79	2.44	5.07	5.24	3.59	2.98	3.01	4.24
	13.2525	2.23	2.04	2.24	2.25	2.27	2.55	5.17	5.24	3.49	3.11	3.09	4.02
	13.26	2.22	1.87	2.6	2.05	2.44	2.29	5.12	5.41	3.56	3.33	3.16	4.32
	13.2675	2.14	2.14	2.37	2.05	2.42	2.32	5.02	5	3.53	3.26	2.96	4.09
	13.275	2.22	1.99	2.06	2.26	2.42	2.53	5	5.09	3.34	3.4	3.11	4.04
	13.2825	2.04	1.91	2.1	2.33	2.43	2.19	5.1	5.1	3.51	3.31	3.06	4.08
	13.29	1.83	1.99	2.06	2.18	2.32	2.17	5.12	5.28	3.36	3.42	3.13	4.39
	13.2975	1.71	1.91	2.11	2.32	2.59	2.49	5.03	5.25	3.35	3.39	3	4.27
	13.305	1.83	1.95	2.3	1.99	2.39	2.46	5.13	5.05	3.44	3.58	3.14	4.59
	13.3125	1.7	2	2.02	2.1	2.42	2.33	4.97	5.15	3.72	3.56	2.99	3.83
	13.32	1.88	1.95	2.06	2.22	2.43	2.41	4.97	5.28	3.51	3.55	2.93	3.94
	13.3275	1.76	2.04	2.32	2.15	2.34	2.2	5.14	5.18	3.46	3.49	3.28	4.04
	13.335	1.71	2.36	2.68	2.52	2.58	2.47	5.01	5.38	3.53	3.42	3.02	4.13
	13.3425	1.97	2.09	2.08	2.45	2.55	2.36	5.06	5.33	3.49	3.4	3.12	4.36
	13.35	1.91	2.42	1.83	2.35	2.62	2.32	5.22	5.3	3.6	3.26	3.09	4.26
	13.3575	1.88	2.27	2.03	2.1	2.49	2.28	5.06	5.46	3.43	2.9	3.23	3.99
	13.365	1.8	2.05	2.16	2.53	2.59	2.31	4.72	5.23	3.26	2.92	3.16	4.39
	13.3725	1.7	2.05	2.05	2.52	2.36	2.39	4.92	5.06	3.28	2.96	3.24	4.16
	13.38	1.79	2.01	2.04	2.53	2.82	2.47	5.31	5.24	3.43	3.07	3.17	4.09
	13.3875	1.87	2.19	2.06	2.58	2.68	2.54	4.87	5.2	3.43	3.21	2.96	4.11
	13.395	1.76	2.09	1.93	2.7	2.56	2.37	4.84	5.07	3.5	3.24	3.14	4.19
	13.4025	1.96	2.15	2.18	2.61	2.51	2.36	5.2	4.91	3.27	3.5	3.03	4.2
	13.41	1.91	1.68	2.36	2.88	2.44	2.11	5.07	5.12	3.64	3.13	2.92	4.16
	13.4175	1.89	1.87	2.18	2.24	2.69	2.38	5.12	5.33	3.51	3.06	2.95	4.19
	13.425	1.79	1.76	2	2.38	2.46	2.51	5.33	5.27	3.77	3.53	3.24	4.1
	13.4325	1.85	1.85	1.88	2.82	2.47	2.12	4.9	5.35	3.53	3.37	3.26	4.31
	13.44	2	2.26	1.92	2.44	2.47	2.3	5.12	5.29	3.32	3.13	3.19	4.38
	13.4475	2.01	2.1	1.9	2.45	2.58	2.32	5.02	5.28	3.56	3.28	3.05	4.31
	13.455	2.15	1.96	1.82	2.76	2.65	2.45	4.85	5.16	3.55	3.35	2.8	4.31
	13.4625	2.19	1.98	1.91	2.49	2.72	2.19	5.09	5.32	3.4	3.31	3.06	4.01
	13.47	2.05	1.99	1.92	2.21	2.27	2.43	4.97	5.4	3.29	3.37	2.99	4.15
	13.4775	1.96	2.08	1.85	2.76	2.6	2.41	4.77	5	3.53	3.42	3.05	4.24
	13.485	2.16	2.28	1.79	2.43	2.67	2.41	4.94	5.07	3.69	3.38	3.45	4.18
	13.4925	2.07	2	1.64	2.27	2.58	2.51	5.25	5.02	3.6	3.38	3.17	4.33
	13.5	2.04	2.07	1.96	2.15	2.47	2.42	5.11	5.3	3.47	3.53	3	4.39
	13.5075	1.76	1.86	1.6	2.53	2.4	2.46	4.93	5.32	3.34	3.35	2.97	4.4
	13.515	1.83	2.27	1.91	2.56	2.69	2.34	4.92	5.15	3.6	3.36	3.05	4.24
	13.5225	1.71	2.02	1.86	2.09	2.42	2.5	4.86	5.06	3.37	3.55	3.04	4.33
	13.53	2.16	1.78	1.99	2.26	2.46	2.4	4.91	5.15	3.36	3.49	3.2	4.3
	13.5375	1.65	1.97	2.07	2.33	2.61	2.5	4.95	5.13	3.36	3.01	3.12	4.36
	13.545	1.78	1.88	1.84	2.57	2.25	2.35	5.09	5.18	3.35	3.31	3.08	4.55
	13.5525	1.88	2.01	1.95	2.62	2.73	2.54	4.94	5.21	3.25	3.03	3.1	4.21
	13.56	1.83	1.78	2.15	2.19	2.54	2.34	4.89	5.05	3.28	3.45	2.99	4.39
	13.5675	2.02	1.87	1.84	2.46	2.57	2.35	4.82	5.17	3.31	3.07	3.25	4.17
	13.575	1.9	1.75	2.08	2.29	2.37	2.49	4.55	5.18	3.34	3.42	3.15	4.19
	13.5825	2.06	1.94	1.86	2.52	2.43	2.2	4.81	5.17	3.36	3.19	3.12	4.12
	13.59	2.12	1.97	1.63	2.29	2.57	2.33	4.72	5.57	3.45	3.24	3.17	4.32
	13.5975	1.67	1.96	2.27	2.58	2.5	2.56	4.64	5.3	3.48	3.17	2.9	4.38
	13.605	1.84	2.11	2.24	2	2.49	2.65	4.81	5.52	3.18	3.24	2.86	4.62
	13.6125	1.71	1.75	1.95	2.18	2.43	2.61	4.85	5.26	3.54	3.28	3	4.77
	13.62	1.78	2.01	1.85	2.35	2.46	2.28	5.04	5.35	3.29	3.36	3.23	4.52
	13.6275	1.84	2.08	2.22	1.76	2.38	2.44	5.02	5.28	3.13	3.09	3.17	4.31
	13.635	1.96	2.07	2.29	2.69	2.48	2.32	5.29	5.26	3.33	3.06	3.11	4.2
	13.6425	1.72	1.74	2.11	2.22	2.6	2.6	5.22	5.44	3.42	3.37	3.11	4.13
	13.65	1.82	2.05	2	2.39	2.6	2.53	4.86	5.22	3.33	3.26	3.14	4.54
	13.6575	1.91	1.95	1.82	2.3	2.46	2.29	5.09	5.3	3.38	3.09	3.31	4.19
	13.665	1.83	2	2	2.9	2.62	2.33	4.69	5.67	3.44	3.37	3.46	4.25
	13.6725	1.92	2.19	2.18	2.64	2.43	2.48	4.95	5.29	3.39	3.33	3	4.89
	13.68	2.17	2.4	2.32	2.42	2.65	2.09	4.77	5.34	3.32	3.4	3.14	4.59
	13.6875	2	2.02	2.24	2.39	2.46	2.32	4.82	5.33	3.38	3.01	3.24	4.15
	13.695	2.05	2.36	1.87	2.69	2.55	2.25	5.01	5.44	3.33	3.12	2.84	4.41
	13.7025	1.98	1.98	2.09	2.71	2.6	2.39	4.58	5.2	3.45	3.02	3.19	4.08
	13.71	1.91	2.08	1.64	2.32	2.54	2.45	4.89	5.42	3.59	3.14	3.08	3.99
	13.7175	2.17	2.08	2.03	2.7	2.51	2.25	4.99	5.06	3.44	3.06	3.02	4.45
	13.725	1.81	2.41	2.02	2.12	2.46	2.24	5.01	5.11	3.39	2.85	3.06	4.42
	13.7325	1.88	2.48	2.01	2.11	2.41	2.26	5	5.39	3.65	3.13	2.84	4.41
	13.74	1.88	2.61	2.13	2.18	2.63	2.3	5.08	5.35	3.53	3.29	3.09	4.37
	13.7475	1.79	2.36	1.96	2.48	2.4	2.28	5.02	5.54	3.57	3.15	3.11	4.23
	13.755	1.79	2.18	1.73	2.19	2.63	2.33	4.87	5.5	3.56	3.35	3.14	4.18
	13.7625	1.7	2.17	1.82	2.08	2.36	2.28	4.7	5.14	3.37	3.46	3.02	4.49
	13.77	1.75	2.54	1.66	2.14	2.7	2.23	5.11	5.15	3.29	3.05	3.4	4.2
	13.7775	1.81	2.25	1.78	2.06	2.61	2.34	4.97	5.05	3.45	3.46	3.17	4.23
	13.785	1.86	2.09	1.78	2.11	2.57	2.46	4.84	5.04	3.51	3.08	3.18	4.19
	13.7925	1.73	2.15	1.83	2.17	2.5	2.26	4.82	5.01	3.45	3.24	3.07	4.27
	13.8	1.91	2.15	1.77	2.22	2.42	2.45	4.78	5.38	3.51	3.31	3.13	4.32
	13.8075	1.85	2.28	2.03	2.11	2.41	2.19	4.7	5.19	3.54	3.78	3.06	4.14
	13.815	1.83	2.41	1.93	2.23	2.26	2.46	4.68	5.27	3.53	3.2	3.14	4.4
	13.8225	1.97	2.02	1.9	2.03	2.47	2.39	5.04	5.34	3.41	3.5	3.27	4.34
	13.83	1.86	2.19	1.96	2.04	2.54	2.27	4.93	5.45	3.44	3.52	3.11	4.41
	13.8375	1.97	1.91	1.79	2.33	2.42	2.34	4.86	5.22	3.4	3.47	3.02	4.5
	13.845	1.95	1.94	1.75	2.19	2.43	2.32	4.83	5.19	3.41	3.63	3.22	4.52
	13.8525	2.06	1.83	1.66	2.04	2.41	2.32	4.76	5.15	3.6	3.8	3.31	4.2
	13.86	2.05	2.11	1.92	2.13	2.51	2.59	4.97	5.21	3.35	3.75	3.04	4.36
	13.8675	1.8	1.92	1.82	1.97	2.46	2.61	4.75	5.09	3.57	3.93	3.24	4.32
	13.875	1.87	1.82	2.09	2.18	2.64	2.31	4.78	5.22	3.27	3.85	3.11	4.16
	13.8825	1.89	2.08	1.88	2.11	2.33	2.2	4.93	5.23	3.49	3.94	3.26	4.24
	13.89	2.21	1.93	1.75	2.06	2.48	2.58	4.62	5.34	3.73	4.05	2.97	4.1
	13.8975	1.85	1.98	2.04	2.22	2.53	2.45	4.68	5.01	3.61	3.75	3.18	4.19
	13.905	1.84	1.93	2.07	2.42	2.3	2.43	4.77	5.34	3.14	3.45	3.18	4.45
	13.9125	1.88	2.49	1.77	2.24	2.5	2.38	4.46	5.12	3.7	3.72	3.32	4.34
	13.92	1.71	2.13	2.03	2.13	2.37	2.1	4.39	5.28	3.77	4.18	3.07	4.26
	13.9275	1.84	2.45	1.95	2.49	2.39	2.11	4.57	5.09	3.54	4.19	3.04	4.47
	13.935	1.66	2.15	2.04	2.2	2.37	2.16	4.62	5.12	3.76	3.91	3.03	4.3
	13.9425	1.9	2.31	1.83	2.33	2.43	2.29	4.82	5.06	3.84	3.99	3.1	4.13
	13.95	1.86	2.16	2.05	2.45	2.24	2.3	5.22	4.93	3.67	4.01	2.82	4.19
	13.9575	1.89	2.19	1.96	2.54	2.5	2.32	4.94	5.01	3.56	3.66	2.95	4.29
	13.965	1.92	2.62	1.85	2.12	2.31	2.43	4.99	5.32	3.46	3.74	3.16	4.15
	13.9725	1.81	2.39	1.82	2.46	2.44	2.47	4.91	4.58	3.42	3.72	2.95	4.18
	13.98	2.16	2.38	1.77	2.4	2.27	2.25	4.81	4.91	3.27	3.98	2.84	4.21
	13.9875	1.91	2.11	2.14	2.52	2.16	2.35	5.01	4.8	3.22	3.74	3.05	4.43
	13.995	1.94	1.96	1.96	2.33	2.38	2.57	4.9	4.84	3.37	3.86	3.14	4.32
	14.0025	2.02	2.16	1.95	2.84	2.55	2.37	4.85	4.91	3.17	3.69	3.14	4.36
	14.01	1.73	2.23	2.22	2.5	2.42	2.66	5.02	5.15	3.63	3.71	3.2	4.04
	14.0175	1.9	2.03	1.78	2.4	2.3	2.44	5.02	5.22	3.24	3.89	3.11	4.42
	14.025	1.64	2.23	1.92	2.48	2.32	2.51	5.07	5.33	3.23	3.96	3.23	4.36
	14.0325	1.87	1.92	1.9	2.4	2.51	2.33	5.01	5.23	3.28	3.57	3.18	4.49
	14.04	1.93	2.22	1.89	2.44	2.36	2.47	4.75	5.09	3.25	3.81	3.38	4.46
	14.0475	2.07	2.25	2.08	2.5	2.32	2.18	4.97	5.17	3.47	3.71	3.11	4.43
	14.055	1.79	2.04	2.22	2.26	2.23	2.52	4.99	4.89	3.22	3.74	3.31	4.33
	14.0625	1.72	2.39	1.92	2.34	2.16	2.19	5.01	5.3	3.3	4.05	3	4.58
	14.07	1.89	2.3	1.91	2.26	2.33	2.26	4.89	5.24	3.55	3.79	3.15	4.45
	14.0775	1.66	2.18	2.08	2.21	2.39	2.39	4.92	5.24	3.47	3.84	3.05	4.26
	14.085	1.83	2.05	2.09	2.31	2.18	2.43	4.93	4.88	3.29	3.65	3.15	4.31
	14.0925	1.7	1.86	2.09	2.44	2.36	2.5	4.51	5.09	3.37	3.88	3.25	4.09
	14.1	1.76	2.07	1.93	2.56	2.23	2.36	4.81	5.08	3.24	3.7	3.23	4.18
	14.1075	1.92	2.17	2.06	2.37	2.36	2.37	4.45	5.35	3.15	4	2.95	4.38
	14.115	1.74	1.91	1.98	2.54	2.21	2.68	4.82	5.28	3.27	3.94	2.96	4.29
	14.1225	1.92	1.93	2.11	2.18	2.4	2.46	4.82	5.29	3.34	3.87	3.1	4.3
	14.13	1.79	1.98	2.11	2.19	2.26	2.37	5.09	4.93	3.2	4.17	3.09	3.93
	14.1375	1.81	1.97	2.2	2.44	2.29	2.21	4.91	5.32	3.31	4.13	3.07	4.28
	14.145	1.74	1.94	2.06	2.52	2.12	2.12	5.05	5.22	3.38	4.23	3.22	4.14
	14.1525	1.69	1.55	2.06	2.27	2.12	2.17	4.99	5.15	3.37	4.01	3.01	4.14
	14.16	1.72	1.61	1.86	2.32	2.32	2.26	4.86	5.33	3.25	4.48	3.22	4.08
	14.1675	1.85	2	1.89	2.36	2.32	2.4	4.79	5.16	3.32	3.89	3.03	4.52
	14.175	1.84	1.79	1.81	2.36	2.15	2.35	4.79	5.01	3.33	3.83	3.21	4.04
	14.1825	1.88	2	1.86	2.42	2.18	2.47	4.88	4.81	3.84	3.81	3.28	4.16
	14.19	1.76	2.25	2.01	2.2	2.14	2.59	5.14	5.23	3.33	3.84	3.13	4.35
	14.1975	1.99	2.21	1.74	2.28	2.32	2.27	4.99	5.04	3.48	3.8	3.18	4.38
	14.205	1.68	2.27	1.81	2.44	2.32	2.29	4.88	5.11	3.41	4.11	3.31	4.23
	14.2125	1.68	2.23	2.06	2.2	2.36	2.2	4.92	4.82	3.53	3.95	3.23	4.16
	14.22	1.83	2.47	1.98	2.12	2.47	2.52	4.86	5.11	3.48	3.78	3.05	4.52
	14.2275	1.74	2.14	1.96	2.37	2.52	2.57	5.13	5.09	3.32	4.09	3.21	4.46
	14.235	1.8	2.57	2.05	2.31	2.36	2.58	4.96	5.21	3.34	3.78	3.18	4.4
	14.2425	1.77	2.1	1.79	2.16	2.37	2.38	4.93	4.93	3.54	3.68	3.21	4.34
	14.25	1.71	2.19	1.68	2.29	2.41	2.31	4.95	5.07	3.33	3.65	3.18	4.55
	14.2575	1.71	2.2	1.81	2.53	2.34	2.58	4.7	5.15	3.32	3.47	3.1	4.41
	14.265	1.78	2.09	1.99	2.25	2.31	2.58	5	5.05	3.37	3.48	3.24	4.45
	14.2725	1.77	2.34	1.78	2.5	2.32	2.26	4.96	4.74	3.41	3.42	3.27	4.26
	14.28	1.9	2.47	2	2.32	2.33	2.56	4.91	4.8	3.31	3.47	3.06	4.25
	14.2875	1.93	2.35	1.74	2.39	2.12	2.15	4.82	5.07	3.19	3.54	3.34	4.4
	14.295	1.87	2.48	1.95	2.43	2.22	2.32	4.99	4.99	3.36	3.52	3.09	4.42
	14.3025	1.89	2.23	1.86	2.32	2.32	2.41	4.99	4.98	3.34	3.36	3.12	4.38
	14.31	1.65	2.2	1.93	2.38	2.54	2.55	5.18	5.07	3.46	3.6	3.1	4.41
	14.3175	1.89	2.38	2.02	2.27	2.56	2.45	4.93	4.78	3.26	3.5	3.24	4.29
	14.325	2.2	2.27	1.83	2.3	2.37	2.54	4.71	4.78	3.18	3.14	2.99	4.34
	14.3325	2.08	2.14	1.98	2.17	2.37	2.48	4.89	4.83	3.28	3.44	3.17	4.17
	14.34	2.11	2.06	1.85	2.36	2.49	2.45	5.04	4.84	3.21	3.64	3.15	4.35
	14.3475	2.06	1.89	2.07	2.46	2.42	2.47	5.03	4.97	3.37	3.35	2.88	4.41
	14.355	2.06	1.83	2.11	2.73	2.25	2.37	5.28	4.93	3.17	3.58	3.14	4.24
	14.3625	1.92	1.96	2.34	2.39	2.51	2.32	4.82	5.28	3.3	3.42	3.09	4.13
	14.37	2.19	1.75	2.04	2.11	2.61	2.33	5.14	4.9	3.21	3.42	3.02	4.33
	14.3775	2.02	1.88	1.81	2.03	2.28	2.36	4.84	5.11	3.59	3.3	3.03	4.11
	14.385	1.7	2.11	1.95	2.27	2.28	2.26	4.8	5.2	3.26	3.2	3	4.28
	14.3925	1.7	2.12	2.18	2.23	2.34	2.35	4.85	5.27	3.27	3.31	2.8	4.1
	14.4	1.5	2.06	1.96	2.35	2.42	2.53	5.08	5.03	3.2	3.36	3.34	4.17
	14.4075	1.48	2.18	2.11	2.43	2.37	2.96	4.79	4.98	3.43	3.5	3.05	4.29
	14.415	1.81	2.21	1.98	2.17	2.5	2.95	4.88	5.28	3.32	3.55	3.09	4.25
	14.4225	1.75	2.58	2.15	2.42	2.44	3.27	4.74	5.14	3.42	3.42	3.3	4.23
	14.43	1.69	2.13	2.11	2.55	2.31	2.67	5.08	5.02	3.55	3.59	3.19	4.12
	14.4375	1.79	2.26	2.22	2.2	2.32	2.78	4.96	5.49	3.21	3.32	3.15	4.63
	14.445	1.72	2.19	2.34	2.38	2.43	2.73	4.79	5.09	3.23	3.41	3.18	4.45
	14.4525	2	2.09	1.98	2.34	2.26	2.96	5.06	5.22	3.33	3.21	2.95	4.23
	14.46	1.79	2.15	2.2	2.43	2.4	2.88	5.09	5.46	3.55	3.38	2.96	4.2
	14.4675	1.78	2.06	2.11	2.32	2.62	2.96	4.9	5.29	3.25	3.24	3.04	4.28
	14.475	1.87	2.04	2.24	2.31	2.53	2.98	4.98	5.58	3.21	3.23	3.15	4.32
	14.4825	1.8	2.13	2.18	2.45	2.37	2.75	4.82	5.32	3.33	3.31	3.27	4.39
	14.49	1.83	2.07	1.89	2.15	2.5	2.93	4.91	5.24	3.27	3.15	2.96	4.42
	14.4975	1.59	1.72	2.17	2.24	2.41	2.93	4.89	5.11	3.3	3.17	3.01	4.24
	14.505	1.95	1.87	1.89	2.32	2.48	2.93	5.03	4.87	3.37	3.17	3.01	4.31
	14.5125	1.75	1.77	2.01	1.99	2.3	2.55	5.1	5.53	3.18	3.26	3.1	4.3
	14.52	1.86	1.68	1.95	2.24	2.33	2.84	5.03	5.24	3.28	3.06	3.17	4.11
	14.5275	2.1	2.02	1.65	2.19	2.26	3.03	4.89	5.38	3.49	3	3.13	4.21
	14.535	2.02	2.05	1.83	2.38	2.18	3.1	5.06	5.43	3.45	3.01	3.02	4.2
	14.5425	1.9	2.53	1.94	2.31	2.28	2.85	5.08	5.48	3.25	2.99	3.28	4.39
	14.55	1.73	2.41	1.84	2.19	2.55	2.99	4.82	5.39	3.58	3.04	3.11	4.31
	14.5575	1.95	2.39	2.01	2.24	2.24	3.03	5.05	5.71	3.37	2.77	3.1	4.29
	14.565	2.01	1.99	1.87	2.14	2.3	2.31	4.93	5.59	3.32	2.9	3.18	4.22
	14.5725	2.1	2.21	2.21	2.86	2.23	2.62	4.82	5.35	3.51	2.79	3.16	4.21
	14.58	1.81	1.84	2.02	2.36	2.24	2.8	4.86	5.62	3.51	2.81	3.05	4.18
	14.5875	1.99	1.76	1.78	2.7	2.52	2.63	4.8	5.61	3.38	3.27	3.07	4.19
	14.595	1.91	1.97	2.02	2.39	2.39	2.45	4.58	5.55	3.58	3.12	3.14	4.34
	14.6025	2.04	1.86	1.95	2.63	2.35	2.92	4.69	5.3	3.33	3.12	3.04	4.53
	14.61	1.97	2.2	1.93	2.54	2.19	2.84	4.16	5.38	3.58	2.96	3.04	4.32
	14.6175	1.55	2.16	2.01	2.62	2.19	2.32	4.2	5.02	3.42	2.79	3.05	4.16
	14.625	1.88	2.03	1.9	2.31	2.21	2.29	4.41	5.25	3.49	2.98	3.11	4.16
	14.6325	1.86	1.94	2.03	2.63	2.41	2.57	4.6	5.2	3.42	3	3.24	4.17
	14.64	1.67	2.15	2.28	2.25	2.29	2.49	4.37	5.67	3.42	3.15	3.09	4.19
	14.6475	1.78	2.29	2.13	2.28	2.3	2.32	4.38	5.57	3.67	2.98	3.16	4.24
	14.655	1.95	2.2	1.75	2.6	2.41	2.52	4.69	5.88	3.17	3.38	3.17	4.11
	14.6625	1.84	2.14	1.69	2.31	2.38	2.83	4.63	5.56	3.53	3.41	3.03	4.31
	14.67	1.93	2.4	1.78	2.12	2.37	2.76	4.88	5.29	3.76	2.93	2.94	4.19
	14.6775	2.09	2.34	1.81	2.34	2.22	2.43	4.93	5.4	3.86	3.18	3.19	4.15
	14.685	1.74	2.01	1.99	2.57	2.37	2.44	4.91	5.45	4	3.04	3.12	4.26
	14.6925	1.98	2.09	1.64	2.29	2.41	2.32	4.63	5.59	3.35	3.23	3.19	4.22
	14.7	1.92	1.84	1.83	2.67	2.51	2.36	4.7	5.71	3.65	3.01	3.18	4.2
	14.7075	1.94	1.97	1.98	2.56	2.3	2.39	4.75	5.52	3.33	2.86	3.19	4.35
	14.715	1.9	2.09	1.8	2.05	2.32	2.53	4.71	5.21	3.44	2.97	2.91	4.03
	14.7225	1.96	2.02	2.11	2.36	2.26	2.48	4.6	5.37	3.56	2.91	2.9	4.24
	14.73	1.94	1.94	2.08	2.35	2.14	2.22	4.89	5.7	3.35	2.9	2.99	4.42
	14.7375	2.49	1.96	1.8	2.26	2.2	2.37	4.91	5.47	3.24	2.85	3.08	4.2
	14.745	2.05	2.15	2.05	2.36	2.37	2.32	4.83	5.51	3.43	2.84	3.02	4.41
	14.7525	2.06	1.92	2.25	2.19	2.4	2.28	4.97	5.65	3.22	2.85	3.26	4.02
	14.76	1.97	1.87	1.99	2.97	2.27	2.43	4.94	5.57	3.64	3	3.26	4.13
	14.7675	2.01	2.08	2.11	2.95	2.62	2.44	5.19	5.53	3.51	2.99	3.16	4.07
	14.775	2	2.08	1.89	2.39	2.66	2.61	5.13	5.57	3.33	3.17	3.05	4.37
	14.7825	2.32	1.85	1.76	2.5	2.3	2.46	4.85	5.44	3.51	2.98	3.05	4.18
	14.79	1.91	2.01	1.59	2.69	2.42	2.63	4.79	5.19	3.47	3.02	3.02	4.5
	14.7975	2.12	2.08	1.71	2.43	2.28	2.27	4.94	5.28	3.43	3.04	3.15	4.45
	14.805	1.94	1.97	2.16	2.41	2.17	2.25	4.84	5.27	3.36	2.87	2.94	4.14
	14.8125	1.86	1.81	1.97	2.24	2.48	2.42	5.01	5.35	3.38	2.85	3.26	4.15
	14.82	1.95	2.05	1.93	2.17	2.57	2.54	4.86	5.46	3.38	2.91	3.22	4.24
	14.8275	1.95	1.93	2.19	2.18	2.18	2.41	4.77	5.46	3.36	2.85	2.97	4.2
	14.835	2.08	2.06	2.17	1.92	2.44	2.4	4.54	5.26	3.33	2.94	3	4.36
	14.8425	1.99	2.01	2.13	2.34	2.34	2.54	4.88	5.58	3.31	2.96	3.09	4.28
	14.85	2.06	1.95	2.17	1.97	2.25	2.5	4.73	5.13	3.34	2.93	2.94	4.35
	14.8575	2.12	1.9	2.02	2.6	2.21	2.57	4.68	5.51	3.18	3.07	3.19	4.29
	14.865	1.88	1.96	2.09	2.36	2.45	2.56	4.88	5.21	3.39	2.98	3.01	4.35
	14.8725	2.28	1.93	1.93	2.13	2.59	2.53	4.65	5.7	3.3	3.02	3.06	4.62
	14.88	1.79	1.98	2.07	2.33	2.24	2.72	4.79	5.52	3.22	3.06	2.9	4.49
	14.8875	1.76	2.22	2.12	2.28	2.43	2.34	4.93	5.43	3.27	3.23	2.98	4.33
	14.895	2.01	2.11	1.99	2.43	2.38	2.38	5.15	5.28	3.33	3.1	3.36	4.55
	14.9025	1.94	1.98	1.97	2.42	2.63	2.17	4.83	5.48	3.42	3.21	2.93	4.56
	14.91	2.28	2.3	1.74	2.86	2.53	2.48	5	5.65	3.15	3.4	3.03	4.73
	14.9175	1.5	2.18	1.96	2.81	2.55	2.08	4.75	5.34	3.34	3.26	2.92	4.48
	14.925	1.71	2.06	1.75	2.9	2.6	2.29	4.65	5.45	3.18	3.48	2.93	4.76
	14.9325	1.64	2.01	1.78	2.7	2.28	2.48	4.96	5.51	3.52	3.18	3.02	4.45
	14.94	1.6	2.18	1.69	2.64	2.3	2.39	5	5.36	3.23	3.45	3.01	4.66
	14.9475	1.8	1.94	1.98	2.4	2.24	2.47	5.02	5.39	3.59	3.31	3.18	4.61
	14.955	1.9	1.97	2.03	2.43	2.29	2.52	4.79	5.3	3.41	3.35	3.12	4.61
	14.9625	1.91	1.95	1.91	2.09	2.19	2.51	4.93	5.36	3.38	2.97	3.22	4.47
	14.97	1.94	1.97	1.77	2.31	2.26	2.51	4.93	5.35	3.67	3.05	3.07	4.51
	14.9775	1.95	1.96	2.06	2.42	2.41	2.54	4.98	5.38	3.39	2.97	3.3	4.57
	14.985	1.94	1.88	1.88	2.24	2.47	2.32	4.85	5.42	3.46	3.15	3.17	4.74
[truncated: 11,437 more rows]

## Sheet: Supplementary Fig.6
Supplementary Fig.6a		WT (1:1)	WT (1:5)	WT (1:20)	L2296.42A	N2306.43A	V2336.46A	L2647.44A	L2687.48A	L2687.48V
	Exp. #1	100	49.6	17.8	62.1	42.5	20.5	148.7	21.2	103.8
	Exp. #2	100	59.3	25.3	86.3	51	27.5	129.1	25.9	84.9
	Exp. #3	100	79.6	44.6	106.8	25.3	27.1	113.2	33.7	74.6
	Exp. #4	100	71	43.9	74.8			64.9		75
	Exp. #5	100	77.8	43.3	80.4			64
		mock								WT (1:1)								WT (1:5)								WT (1:20)
Supplementary Fig.6b	4-CMTB (log M)	Exp. #1	Exp. #2	Exp. #3	Exp. #4	Exp. #5	Exp. #6	Exp. #7	Exp. #8	Exp. #1	Exp. #2	Exp. #3	Exp. #4	Exp. #5	Exp. #6	Exp. #7	Exp. #8	Exp. #1	Exp. #2	Exp. #3	Exp. #4	Exp. #5	Exp. #6	Exp. #7	Exp. #8	Exp. #1	Exp. #2	Exp. #3	Exp. #4	Exp. #5	Exp. #6	Exp. #7
	-15	0	0	0	0	0	0	0	0	0	0	0	0	0	0	0	0	0	0	0	0	0	0	0	0	0	0	0	0	0	0	0
	-9	0.7	-0.3	-0.6	0.5	2.8	-0.3	1.5	1.2	0.1	0.5	0.7	-0.3	-1	1.2	0.5	1.4	-1.1	0.6	0.1	-0.5	-0.8	0.9	1.2	-0.8	-0.4	0.5	0.7	-0.3	-0.6	0.5	-0.2
	-8.5	1	-0.1	-0.9	-0.3	-0.9	0.8	0.3	1	0.6	0	-0.2	-0.5	-0.9	1.1	1.5	-0.1	-1.3	0.6	-0.5	-0.6	-1.1	1.9	-0.2	-0.4	0.4	0.2	0.6	0.6	0.3	-0.2	0
	-8	0.8	-0.1	-0.8	0.1	-1.1	1.6	0.6	1.1	-0.1	3.4	2.8	1.5	0.4	0.8	1	1.6	-0.7	1	-0.2	-0.4	-0.4	1.1	0.8	0.3	-0.2	1.2	1.6	0.5	-0.2	0.8	0.3
	-7.5	1.2	0.3	-0.6	-1.4	-0.3	1.1	1.3	1.5	1.1	3.7	4.2	1.7	2	3.7	10.1	0.8	0.9	2.4	1.3	0.3	-0.3	2	2.2	0.2	0.6	0.5	1.6	0.1	-0.1	0.7	-0.3
	-7	1.5	0.5	-0.2	1.4	0.4	1	0.8	1.3	8.3	8.8	8.1	8	4.7	6.1	6.5	6.2	3.3	5.2	4	5.2	0.1	5.2	4.9	1.1	1.7	2.3	2.9	1.5	1	1.3	0.9
	-6.5	1.9	1.2	-0.1	2.7	0.5	1.1	0	1.7	18.3	19.2	16.6	17.5	13	15.4	13.7	15.4	12.3	12.4	11.5	11.3	5.1	10.9	11	7.8	4.1	5.9	4.6	3.4	3.5	4.3	2.2
	-6	2.5	1.1	0.5	1.8	1.6	0.5	0.7	2	26.6	25	24	19.9	18.4	17	16.9	27.2	22.4	18.4	17	18.8	10	16.4	16.9	20.1	10.2	9.1	8.8	6.8	6.5	8.2	7.5
	-5.5	3.2	1.7	1.7	2.9	2.8	1.4	2.2	2.8	31.8	29.8	23.8	22.4	22.8	24.5	21.4	33.2	27.7	23.6	22.2	20.3	14.3	20.6	21.1	27.3	16.3	13.2	13.7	7.5	10.3	13.7	16
	-5	8.1	4.9	5	6.3	8.4	4.4	8.9	6.2	34.4	30.7	28.6	24.7	27.3	28.2	23.6	37	32.7	29.2	28.6	26.4	20.3	24.6	24.8	36.1	21.5	18.4	16	13.1	15.7	14.5	24.2
		4-CMTB
		WT (1:1)	WT (1:5)	WT (1:20)
	Exp. #1	0	-0.23	-0.57
	Exp. #2	0	-0.41	-0.67
	Exp. #3	0	-0.51	-0.55
	Exp. #4	0	-0.5	-0.75
	Exp. #5	0	-0.35	-0.4
	Exp. #6	0	-0.1	-0.24
	Exp. #7	0	-0.25	-0.68
	Exp. #8	0	-0.29
Supplementary Fig.6c		L2296.42A			N2306.43A			V2336.46A			L2647.44A			L2687.48A			L2687.48V
	4-CMTB (log M)	Exp.#1	Exp.#2	Exp.#3	Exp.#1	Exp.#2	Exp.#3	Exp.#1	Exp.#2	Exp.#3	Exp.#1	Exp.#2	Exp.#3	Exp.#1	Exp.#2	Exp.#3	Exp.#1	Exp.#2	Exp.#3
	-15	0	0	0	0	0	0	0	0	0	0	0	0	0	0	0	0	0	0
	-9	-0.5	0.3	-0.4	-0.2	1.8	0.8	-0.8	0.4	2.1	-0.4	1.9	1.5	-0.6	1	1.2	-1.6	-1.4	-2.8
	-8.5	-0.3	1.2	0.4	-0.6	1.6	5.7	-0.9	0.2	2.6	0	0.6	3.5	-1.7	0.6	2	0.4	1.1	1.2
	-8	-0.3	1.3	-1	-1	2.5	0.7	-0.1	-1.2	2.2	0.3	1.3	2.6	-0.2	0.8	2.7	-1.2	-1.3	3.3
	-7.5	0.8	2.4	1.9	-0.7	0.9	-0.7	-1	0.6	2.4	0.8	3.4	3.9	-0.9	0.8	2.3	0.2	0.2	1.6
	-7	4.2	5.6	4.4	1.1	0.2	-1.2	0.3	1.4	3	4.4	4.7	5.6	-1.8	1.2	2.4	-0.9	-0.5	2.5
	-6.5	14.8	14.6	10.6	-0.3	0.5	-0.1	3.5	4.9	6.5	10.9	12.4	10.6	-0.4	1.6	4.1	-2.9	2.2	2
	-6	23.9	23.5	17.7	-0.9	2.8	1	7.7	8.3	7.8	20.8	19.6	17.7	-0.1	4.9	2.2	-2.6	1	3.8
	-5.5	30	27.1	21.3	-2	2.6	-3.7	12.8	11.9	9.1	25.4	26.1	23.2	4.3	5.1	3.3	-3.1	1.7	4.3
	-5	28.2	29.2	22	-2.9	0.4	-3.4	12.4	11	9	23.7	24	18.9	9.6	10.7	5.7	-4.3	3.8	5.5
Supplementary Fig.6d		FFAR3 WT	FFAR3 V2717.48L
	Exp. #1	100	90
	Exp. #2	100	68
	Exp. #3	100	34.3
